# Supplementary material for: The Development of the Bacterial Community of Brown Trout (Salmo trutta) during Ontogeny
Source: Microorganisms. 2023 Jan 14;11(1):211. doi: 10.3390/microorganisms11010211 (PMC9863972; doi:10.3390/microorganisms11010211)
Supplement: Supplementary file 1 [file microorganisms-11-00211-s001.zip › Table S1.xlsx]

## Sheet: Table S1
##OTU ID	S1	S2	S3	S4	S5	S6	S7	S8	S9	S10	S11	S12	S13	S14	S15	S24	S25	S26	S27	S28	S29	S30	S31	S32	S33	S45	S46	S47	S48	S49	S50	S51	S52	S53	S54	S55	S56	taxonomy
Zotu2	0	0	0	0	136	17	6	0	144	192	113	21	22	957	0	984	396	6092	273	6	415	10336	187	207	1384	0	0	22	4	45	21	23	792	776	55	1260	3	Bacteria;Pseudomonadota;Gammaproteobacteria;Pseudomonadales;Perlucidibacaceae;Perlucidibaca;
Zotu3	147	0	0	0	9984	4854	4218	5720	30	63	17	0	0	0	63	0	14	3	5	0	0	0	0	0	0	0	0	2689	107	4436	1553	1055	9	1	0	4	0	Bacteria;Pseudomonadota;Alphaproteobacteria;Sphingomonadales;Sphingomonadaceae;Chakrabartia;
Zotu4	0	0	0	0	0	0	0	0	0	0	0	171	93	89	365	164	370	0	0	0	0	4	278	441	362	0	0	0	0	0	0	0	0	0	109	403	3875	Bacteria;Bacteroidota;Flavobacteriia;Flavobacteriales;Flavobacteriaceae;Flavobacterium;
Zotu5	0	0	3	0	0	7	0	0	0	45	0	0	0	0	0	8	0	262	18143	0	0	5	0	0	0	0	0	0	0	0	0	0	0	0	9	30	54	Bacteria;Pseudomonadota;Gammaproteobacteria;Pseudomonadales;Pseudomonadaceae;Pseudomonas;
Zotu7	0	0	0	0	0	1	0	0	0	0	0	0	0	0	0	0	0	4	39	16031	2	0	0	0	0	0	2	0	0	0	0	0	0	0	0	0	28	Bacteria;Pseudomonadota;Gammaproteobacteria;Enterobacterales;Aeromonadaceae;Aeromonas;
Zotu8	0	0	0	0	0	0	0	0	0	0	0	0	0	0	0	0	0	0	0	0	0	0	0	0	0	0	0	0	0	0	0	0	0	0	0	0	0	Bacteria;Pseudomonadota;Betaproteobacteria;Burkholderiales;Chitinibacteraceae;Deefgea;
Zotu9	0	0	0	0	0	0	0	0	1	2	0	531	6471	1064	449	47	7	71	24	18	148	48	53	1	16	0	0	0	0	0	0	0	0	0	0	3	3	Bacteria;Verrucomicrobia;Verrucomicrobiae;Verrucomicrobiales;Rubritaleaceae;Rubritalea;
Zotu10	0	0	0	0	0	1	0	0	0	0	0	0	0	4	0	0	0	3839	71	0	120	6574	0	0	2	0	0	1	0	4	1	0	82	64	0	360	0	Bacteria;Pseudomonadota;Gammaproteobacteria;Pseudomonadales;Perlucidibacaceae;Perlucidibaca;
Zotu11	0	0	0	0	3919	646	1826	1990	75	90	50	0	12	0	0	4	0	0	6	0	0	0	0	8	24	0	0	20	3	70	59	82	0	0	0	5	0	Bacteria;Pseudomonadota;Alphaproteobacteria;Caulobacterales;Caulobacteraceae;Brevundimonas;
Zotu13	0	0	0	0	91	5943	1482	695	0	0	0	10	0	0	0	9	24	0	0	0	0	0	0	0	0	0	0	14	0	95	14	7	0	0	0	20	4	Bacteria;Pseudomonadota;Gammaproteobacteria;Xanthomonadales;Xanthomonadaceae;Lysobacter;
Zotu14	0	0	0	0	0	0	0	0	37	54	22	0	0	47	0	1051	207	188	15	0	21	309	209	166	112	0	0	0	0	0	0	0	0	0	0	196	0	Bacteria;Pseudomonadota;Gammaproteobacteria;Pseudomonadales;Perlucidibacaceae;Paraperlucidibaca;
Zotu16	98	0	0	0	135	4572	282	1176	0	0	0	16	0	6	0	0	0	0	0	0	0	0	0	0	0	0	0	5	102	27	12	611	0	0	0	5	7	Bacteria;Pseudomonadota;Betaproteobacteria;Burkholderiales;Comamonadaceae;Rhodoferax;
Zotu18	0	0	0	0	17	0	8	11	28	26	11	8	15	11	62	46	32	6	0	0	0	0	73	59	70	0	0	0	0	0	0	0	0	0	299	730	1269	Bacteria;Bacteroidota;Flavobacteriia;Flavobacteriales;Flavobacteriaceae;Flavobacterium;
Zotu19	0	0	0	0	266	707	3832	570	49	0	0	190	1400	0	63	14	0	0	0	0	13	0	15	2	0	0	0	22	0	3	0	0	0	0	3	0	7	Bacteria;Bacteroidota;Sphingobacteriia;;;;
Zotu20	0	0	0	0	1000	240	430	685	4	0	0	0	0	0	0	0	0	0	0	0	0	0	0	0	0	0	0	1458	147	702	1025	988	0	0	0	0	5	Bacteria;Pseudomonadota;Betaproteobacteria;Burkholderiales;Comamonadaceae;Hydrogenophaga;
Zotu21	808	6167	579	592	0	0	0	0	4	15	33	158	148	0	0	0	0	0	0	0	0	0	0	0	0	24	96	3	0	1	0	6	0	28	11	25	0	Bacteria;Pseudomonadota;Gammaproteobacteria;Pseudomonadales;Moraxellaceae;Moraxella;
Zotu22	0	0	0	0	651	208	292	335	14	12	0	0	0	0	0	0	0	0	0	0	0	0	0	0	0	0	0	1143	830	2010	334	639	18	4	0	2	110	Bacteria;Bacteroidota;Flavobacteriia;Flavobacteriales;Flavobacteriaceae;Flavobacterium;
Zotu23	0	0	0	0	88	2	1542	2398	17	23	10	0	0	0	1	2	0	26	21	0	7	36	0	0	0	0	0	1693	30	212	292	105	5	1	2	20	5	Bacteria;Pseudomonadota;Betaproteobacteria;Burkholderiales;Comamonadaceae;Hydrogenophaga;
Zotu24	0	0	0	0	14	6	335	765	0	0	0	0	0	0	0	0	0	0	0	0	0	0	0	0	17	0	0	251	3755	122	146	130	0	0	0	0	6	Bacteria;Pseudomonadota;Betaproteobacteria;Burkholderiales;Comamonadaceae;Paucibacter;
Zotu25	528	3917	0	1685	0	0	0	0	0	4	5	14	0	59	0	0	0	0	0	0	0	0	0	0	0	13	17	1	0	0	0	1	20	18	3	0	0	Bacteria;Pseudomonadota;Alphaproteobacteria;Rhodobacterales;Rhodobacteraceae;Paracoccus;
Zotu27	0	0	0	0	29	3	26	0	532	508	283	37	16	1193	0	63	0	284	41	0	8	418	0	1	13	0	0	9	7	11	6	10	24	52	0	122	0	Bacteria;Pseudomonadota;Betaproteobacteria;Burkholderiales;Comamonadaceae;Curvibacter;
Zotu28	0	4	0	0	0	0	0	0	36	0	4	0	0	0	0	0	0	9	850	2350	871	0	0	0	0	0	0	0	0	0	0	0	0	0	0	22	13	Bacteria;Pseudomonadota;Gammaproteobacteria;Pseudomonadales;Pseudomonadaceae;Pseudomonas;
Zotu29	0	0	0	0	106	68	0	155	0	0	0	0	0	0	0	0	0	42	0	0	0	0	0	0	0	0	0	222	158	299	1913	427	0	0	36	187	296	Bacteria;Bacteroidota;Flavobacteriia;Flavobacteriales;Crocinitomicaceae;Fluviicola;
Zotu30	0	0	0	0	0	0	0	0	0	0	0	0	0	54	0	69	55	4	0	0	0	0	43	34	82	0	0	0	0	0	0	0	0	11	14	160	177	Bacteria;Pseudomonadota;Gammaproteobacteria;Pseudomonadales;Moraxellaceae;Aquirhabdus;
Zotu32	0	0	0	0	38	75	89	0	11	83	24	0	224	6	0	31	0	9	0	0	24	0	0	0	19	0	0	1287	605	229	289	256	0	0	24	60	178	Bacteria;Pseudomonadota;Betaproteobacteria;Burkholderiales;Comamonadaceae;Rhodoferax;
Zotu33	2543	1450	897	291	0	0	0	0	34	0	0	71	12	67	14	0	0	0	0	0	0	0	0	0	0	0	0	0	0	0	0	0	0	0	0	0	0	Bacteria;Pseudomonadota;Alphaproteobacteria;Rhodobacterales;Rhodobacteraceae;Paracoccus;
Zotu34	0	0	0	0	16	1598	1520	414	0	0	0	0	0	0	0	18	1	0	0	0	0	0	0	0	2	0	0	9	316	221	1	101	0	0	0	0	0	Bacteria;Pseudomonadota;Betaproteobacteria;Burkholderiales;Comamonadaceae;Rhodoferax;
Zotu35	0	0	0	0	0	1	5	57	6	81	0	0	0	0	0	0	0	0	0	0	0	0	0	0	0	0	0	316	1673	874	530	252	0	0	22	5	0	Bacteria;Pseudomonadota;Betaproteobacteria;Burkholderiales;Comamonadaceae;Sphaerotilus;
Zotu36	0	0	0	0	0	0	0	0	0	0	0	0	0	0	0	0	0	0	0	0	0	0	0	8	0	0	0	0	0	0	0	0	0	0	0	0	63	Bacteria;Bacteroidota;Flavobacteriia;Flavobacteriales;Flavobacteriaceae;Flavobacterium;
Zotu38	0	0	0	0	16	4	19	154	8	27	17	0	0	22	919	23	242	583	240	0	133	370	31	46	58	0	0	0	0	0	3	0	14	21	0	0	7	Bacteria;Bacteroidota;Bacteroidia;Saprospirales;Chitinophagaceae;;
Zotu39	897	1872	1678	631	21	3	2	0	10	42	47	0	0	0	0	0	0	31	7	28	9	23	0	4	0	15	49	0	0	0	0	0	21	12	0	2	0	Bacteria;Pseudomonadota;Betaproteobacteria;Burkholderiales;Comamonadaceae;Curvibacter;
Zotu42	0	0	0	0	3	667	0	841	17	12	17	0	0	0	0	0	0	0	0	0	0	0	0	0	0	0	0	426	145	75	4	1627	0	0	0	0	0	Bacteria;Bacteroidota;Flavobacteriia;Flavobacteriales;Crocinitomicaceae;Fluviicola;
Zotu43	216	0	0	0	329	3017	13	5	0	0	0	0	0	0	0	0	0	0	0	0	0	0	0	0	0	0	0	0	0	1	2	0	0	0	0	0	0	Bacteria;Pseudomonadota;Gammaproteobacteria;Xanthomonadales;Xanthomonadaceae;Lysobacter;
Zotu44	1725	669	1243	1534	0	0	2	0	8	4	55	0	3	28	25	0	0	0	0	0	0	0	0	0	0	0	1	3	0	0	0	0	0	0	0	0	0	Bacteria;Pseudomonadota;Gammaproteobacteria;Pseudomonadales;Pseudomonadaceae;Pseudomonas;
Zotu45	0	0	0	12	0	0	0	0	0	0	0	1	0	0	0	358	206	0	0	0	0	0	218	32	266	0	0	0	0	0	0	0	0	0	0	0	0	Bacteria;Pseudomonadota;Alphaproteobacteria;Rhodospirillales;Rhodospirillaceae;;
Zotu46	0	0	0	0	0	0	0	0	0	0	0	0	0	0	0	565	191	0	0	0	0	0	290	267	315	0	16	1	1	0	0	8	0	0	0	0	0	Bacteria;Bacillota;Bacilli;Lactobacillales;Lactobacillaceae;Ligilactobacillus;
Zotu47	0	0	0	0	0	0	0	0	0	0	0	0	0	0	0	1	8	0	4196	0	0	0	0	0	6	0	0	0	0	0	0	0	0	0	25	28	16	Bacteria;Pseudomonadota;Gammaproteobacteria;Enterobacterales;Aeromonadaceae;Aeromonas;
Zotu48	1224	2108	0	70	0	0	0	0	0	4	47	20	27	18	30	0	0	2	0	0	0	0	5	0	0	16	60	3	2	0	0	3	18	11	0	30	1	Bacteria;Pseudomonadota;Alphaproteobacteria;Rhodobacterales;Rhodobacteraceae;Paracoccus;
Zotu49	0	0	0	0	22	8	14	0	725	930	380	5	7	145	0	14	22	26	0	0	0	47	0	0	63	0	0	3	5	19	4	2	83	59	3	304	11	Bacteria;Pseudomonadota;Betaproteobacteria;Burkholderiales;Burkholderiaceae;Limnobacter;
Zotu50	0	0	0	0	349	49	1395	0	0	0	8	0	16	0	0	7	0	0	0	0	0	0	0	0	0	0	0	23	1030	36	114	125	0	3	5	0	7	Bacteria;Pseudomonadota;Betaproteobacteria;Burkholderiales;Comamonadaceae;Rhodoferax;
Zotu51	1	0	0	0	0	0	0	0	1	0	0	0	0	0	0	262	147	0	0	1	0	0	299	185	359	9	0	0	0	0	0	0	0	0	0	0	0	Bacteria;Bacillota;Bacilli;Lactobacillales;Lactobacillaceae;Weissella;
Zotu52	0	0	0	0	61	62	4	55	0	0	0	0	10	0	0	0	0	0	0	0	0	0	0	0	0	0	0	206	2	2112	76	8	0	0	0	0	0	Bacteria;Pseudomonadota;Betaproteobacteria;Burkholderiales;Comamonadaceae;Polaromonas;
Zotu53	0	0	0	0	694	453	353	704	32	13	0	25	12	0	219	2	0	6	4	0	0	0	0	0	0	0	0	17	2	39	12	56	0	0	4	0	0	Bacteria;Pseudomonadota;Alphaproteobacteria;Sphingomonadales;Sphingomonadaceae;Sphingomonas;
Zotu54	1019	759	1312	330	0	2	0	0	8	0	41	0	0	0	1	0	0	0	6	6	5	0	16	1	0	19	25	0	0	1	1	0	10	0	0	2	0	Bacteria;Pseudomonadota;Betaproteobacteria;Burkholderiales;Methylophilaceae;Methylophilus;
Zotu55	0	0	0	0	256	38	694	913	32	19	11	13	44	0	0	12	0	7	15	0	0	0	0	4	0	0	0	12	12	11	286	5	0	0	8	10	32	Bacteria;Pseudomonadota;Betaproteobacteria;Burkholderiales;Oxalobacteraceae;Undibacterium;
Zotu56	0	0	0	0	0	4	0	0	0	0	0	0	0	0	0	0	34	4	0	0	0	0	0	0	0	0	0	0	5	0	0	4	0	0	18	7	874	Bacteria;Pseudomonadota;Betaproteobacteria;Burkholderiales;Oxalobacteraceae;Undibacterium;
Zotu57	0	0	0	11	571	1468	179	176	23	11	0	0	0	0	10	0	0	18	3	0	0	0	0	0	0	0	0	4	0	1	27	1	0	7	0	0	0	Bacteria;Pseudomonadota;Betaproteobacteria;Burkholderiales;Comamonadaceae;Acidovorax;
Zotu58	0	0	0	0	85	6	166	761	6	59	0	33	31	35	478	0	0	11	6	0	22	0	0	0	0	0	0	405	6	8	44	13	0	0	0	0	1	Bacteria;Pseudomonadota;Alphaproteobacteria;Rhodobacterales;Rhodobacteraceae;Gemmobacter;
Zotu60	0	0	0	0	0	1	0	0	36	94	10	0	0	2446	0	0	0	36	5	0	0	85	0	0	0	0	0	0	0	6	1	1	3	0	0	0	0	Bacteria;Pseudomonadota;Gammaproteobacteria;Nevskiales;Nevskiaceae;Stenotrophobium;
Zotu61	0	0	0	0	41	0	0	0	0	0	0	0	20	0	0	0	0	67	0	0	56	48	0	0	0	0	0	350	21	62	370	944	0	0	26	0	7	Bacteria;Bacteroidota;Flavobacteriia;Flavobacteriales;Crocinitomicaceae;Fluviicola;
Zotu62	0	0	0	0	219	115	78	115	0	0	0	0	0	0	0	0	0	0	0	0	0	0	0	0	0	0	0	258	92	213	238	581	0	0	0	0	10	Bacteria;Pseudomonadota;Betaproteobacteria;Burkholderiales;Comamonadaceae;;
Zotu63	0	0	0	0	0	0	0	0	5	31	8	0	24	23	0	0	0	19	0	0	0	5	0	0	0	1	0	0	0	0	0	0	183	89	0	0	0	Bacteria;Pseudomonadota;Gammaproteobacteria;Pseudomonadales;Moraxellaceae;Alkanindiges;
Zotu64	0	0	0	0	0	0	0	0	0	0	1	0	0	0	0	0	0	0	0	0	0	0	0	0	0	0	0	0	0	0	0	0	0	0	0	0	0	Bacteria;Pseudomonadota;Betaproteobacteria;Burkholderiales;Chitinibacteraceae;Deefgea;
Zotu65	0	0	0	2188	0	0	0	0	0	0	0	0	0	0	0	0	0	0	0	0	0	0	0	0	0	0	0	0	0	0	0	0	0	0	0	0	0	Bacteria;Pseudomonadota;Alphaproteobacteria;Sphingomonadales;Sphingomonadaceae;Sphingomonas;
Zotu66	0	0	0	3	4	3	0	0	0	1	0	0	0	0	2	0	0	0	0	0	0	0	0	1	2	0	0	8	49	2	3	11	7	0	75	99	662	Bacteria;Bacteroidota;Flavobacteriia;Flavobacteriales;Flavobacteriaceae;Flavobacterium;
Zotu67	0	0	0	0	142	348	545	181	28	0	0	0	898	0	0	10	0	0	0	0	0	0	0	0	0	0	0	0	0	2	5	21	0	0	0	0	101	Bacteria;Pseudomonadota;Betaproteobacteria;Burkholderiales;Oxalobacteraceae;Undibacterium;
Zotu69	0	0	0	0	0	0	0	0	0	0	0	0	0	0	0	0	0	0	1511	0	0	0	0	0	0	0	0	0	0	0	0	0	0	0	0	0	46	Bacteria;Pseudomonadota;Gammaproteobacteria;Enterobacterales;Shewanellaceae;Shewanella;
Zotu70	0	0	0	0	0	0	0	0	0	0	0	0	0	0	0	252	93	0	0	0	0	0	106	169	244	1	0	0	0	0	0	0	0	0	0	0	0	Bacteria;Pseudomonadota;Gammaproteobacteria;Enterobacterales;Vibrionaceae;Photobacterium;
Zotu72	542	1178	640	236	0	0	0	0	6	7	25	17	4	11	2	3	27	0	0	2	0	0	8	0	0	20	21	3	0	0	1	0	1	8	0	0	0	Bacteria;Pseudomonadota;Betaproteobacteria;Burkholderiales;Alcaligenaceae;Alcaligenes;
Zotu73	0	0	0	0	0	0	3	0	48	17	18	0	17	34	0	0	0	928	314	0	115	335	0	0	0	0	0	0	0	0	0	3	18	0	25	0	2	Bacteria;Pseudomonadota;Alphaproteobacteria;Rhodobacterales;Rhodobacteraceae;Tabrizicola;
Zotu74	0	0	0	1	0	2	3	0	73	1	0	0	0	0	0	0	0	0	0	0	0	0	0	0	0	0	0	0	3	0	2	5	0	0	90	1	0	Bacteria;Pseudomonadota;Betaproteobacteria;Burkholderiales;Comamonadaceae;Sphaerotilus;
Zotu75	0	0	0	0	0	0	0	0	0	0	10	16	0	0	0	0	0	0	0	0	0	0	0	0	0	31	894	7	2	3	4	1	21	36	311	5	0	Unclassified;;;;;;
Zotu76	0	0	0	0	0	0	0	0	0	0	0	0	0	0	0	3	0	0	0	0	0	0	32	77	3	0	0	0	0	0	0	0	0	0	141	300	319	Bacteria;Pseudomonadota;Gammaproteobacteria;Pseudomonadales;Moraxellaceae;Agitococcus;
Zotu77	0	0	0	0	0	0	0	0	0	0	0	0	0	66	58	40	0	0	0	0	0	0	79	69	85	0	0	0	0	0	0	0	0	0	73	162	111	Bacteria;Pseudomonadota;Gammaproteobacteria;Pseudomonadales;Moraxellaceae;Agitococcus;
Zotu78	772	638	83	69	0	0	0	0	0	0	5	40	16	0	0	0	0	0	0	0	0	9	0	0	36	23	15	0	0	2	0	0	12	0	0	10	0	Bacteria;Actinomycetota;Actinomycetes;Mycobacteriales;Corynebacteriaceae;Corynebacterium;
Zotu79	0	1524	0	445	0	0	0	0	0	0	8	0	0	0	0	0	1	0	0	0	0	0	0	0	0	0	0	0	0	0	0	0	0	0	1	0	0	Bacteria;Pseudomonadota;Alphaproteobacteria;Caulobacterales;Caulobacteraceae;Brevundimonas;
Zotu80	0	0	0	0	0	0	0	0	0	0	0	0	0	0	0	5	0	1005	0	0	0	0	0	0	18	5	5	0	0	2	0	0	0	0	0	0	0	Bacteria;Pseudomonadota;Gammaproteobacteria;Pseudomonadales;Moraxellaceae;Acinetobacter;
Zotu81	0	0	0	0	302	30	114	392	0	14	0	0	0	0	0	0	0	0	0	0	0	0	0	0	0	0	0	123	85	278	179	105	0	11	4	0	0	Bacteria;Pseudomonadota;Betaproteobacteria;Burkholderiales;Comamonadaceae;Rhizobacter;
Zotu82	0	0	0	0	340	91	79	474	0	0	0	0	0	0	0	0	0	0	0	0	0	0	0	0	0	0	0	315	35	217	147	243	0	0	0	0	0	Bacteria;Pseudomonadota;Betaproteobacteria;Burkholderiales;Comamonadaceae;Rhizobacter;
Zotu83	0	0	0	0	160	4	81	1331	0	8	0	0	0	0	0	0	0	0	0	0	0	0	0	0	0	0	0	7	0	4	181	41	0	0	0	0	0	Bacteria;Pseudomonadota;Alphaproteobacteria;Sphingomonadales;Sphingomonadaceae;Chakrabartia;
Zotu84	0	0	0	0	449	203	661	1	0	0	0	0	1	0	0	0	0	0	0	0	10	0	0	0	0	0	0	15	4	5	271	86	0	0	5	0	14	Bacteria;Pseudomonadota;Betaproteobacteria;Burkholderiales;Comamonadaceae;Rhodoferax;
Zotu85	0	0	0	0	0	0	0	0	0	0	0	0	0	0	0	81	16	0	0	0	0	0	54	84	71	0	0	0	0	0	0	0	0	0	0	0	0	Bacteria;Pseudomonadota;Gammaproteobacteria;Enterobacterales;Vibrionaceae;Photobacterium;
Zotu86	0	0	0	0	0	0	0	0	0	0	0	0	0	0	0	0	0	0	0	0	0	0	0	0	0	1003	11	2	0	3	1	3	6	9	0	3	0	Bacteria;Bacillota;Clostridia;Eubacteriales;Lachnospiraceae;Enterocloster;
Zotu87	0	0	0	0	296	24	64	0	0	0	0	0	31	0	0	0	0	0	0	0	0	0	0	2	0	0	0	271	13	420	174	56	0	0	0	0	0	Bacteria;Pseudomonadota;Alphaproteobacteria;Rhizobiales;Rhizobiales ;Phreatobacter;
Zotu89	1263	0	0	168	0	0	0	0	0	0	0	0	0	0	0	0	0	0	0	0	0	0	0	0	0	0	0	1	0	0	0	0	0	0	0	0	0	Bacteria;Pseudomonadota;Alphaproteobacteria;Rhizobiales;Methylobacteriaceae;Methylorubrum;
Zotu90	0	0	0	1375	0	0	0	0	0	0	0	0	0	0	0	0	0	0	0	0	0	0	0	0	0	0	0	0	0	0	0	0	0	0	0	0	0	Bacteria;Pseudomonadota;Alphaproteobacteria;Sphingomonadales;Sphingomonadaceae;Sphingomonas;
Zotu91	0	0	0	0	108	95	115	441	0	0	0	0	107	0	0	0	0	0	0	0	0	0	0	0	0	0	0	5	0	1	300	35	0	0	2	0	27	Bacteria;Pseudomonadota;Betaproteobacteria;Burkholderiales;Comamonadaceae;Rhodoferax;
Zotu92	0	0	0	0	0	0	0	0	0	0	0	0	0	0	0	0	0	0	0	0	0	0	0	0	0	891	17	0	0	1	0	0	4	0	0	0	0	Bacteria;Bacillota;Clostridia;Eubacteriales;Lachnospiraceae;Enterocloster;
Zotu93	0	0	0	0	72	18	4	0	0	0	0	0	25	0	0	0	0	0	5	0	0	0	0	0	0	0	0	393	6	10	328	113	0	0	3	1	22	Bacteria;Pseudomonadota;Betaproteobacteria;Burkholderiales;Comamonadaceae;Rhodoferax;
Zotu94	0	0	0	0	575	7	202	242	39	1	12	0	9	0	117	0	0	0	0	0	0	0	0	14	0	0	0	10	1	0	0	3	0	1	3	3	0	Bacteria;Pseudomonadota;Alphaproteobacteria;Rhodobacterales;Rhodobacteraceae;Tabrizicola;
Zotu95	0	0	0	0	0	742	102	0	0	0	0	0	0	0	0	0	0	0	0	0	0	0	0	0	0	0	0	0	14	4	5	203	0	0	0	5	97	Bacteria;Pseudomonadota;Betaproteobacteria;Burkholderiales;Oxalobacteraceae;Undibacterium;
Zotu97	0	0	0	0	0	0	0	0	0	0	0	0	0	0	0	0	0	0	0	0	0	0	0	0	28	0	0	0	0	0	0	0	0	0	2	0	27	Bacteria;Bacteroidota;Flavobacteriia;Flavobacteriales;Flavobacteriaceae;Flavobacterium;
Zotu98	0	0	0	0	201	122	568	42	0	0	0	0	0	0	0	0	0	0	0	0	0	0	0	0	0	0	0	141	39	65	35	70	0	0	0	0	5	Bacteria;Pseudomonadota;Betaproteobacteria;Burkholderiales;Comamonadaceae;Hydrogenophaga;
Zotu99	0	0	0	0	179	106	576	359	17	0	0	0	141	0	3	10	0	0	0	0	0	0	6	0	0	0	0	0	0	3	4	0	0	0	0	0	0	Bacteria;Pseudomonadota;Betaproteobacteria;Burkholderiales;Comamonadaceae;Acidovorax;
Zotu100	0	0	0	0	0	0	0	0	0	0	0	0	0	0	0	0	0	0	0	0	0	0	0	0	0	0	0	0	0	0	0	0	0	0	5	7	1108	Bacteria;Bacteroidota;Flavobacteriia;Flavobacteriales;Flavobacteriaceae;Flavobacterium;
Zotu101	0	0	0	0	26	287	113	262	39	64	0	11	0	20	0	0	0	64	26	0	0	0	0	0	6	5	0	1	0	0	2	8	2	12	0	0	0	Bacteria;Pseudomonadota;Alphaproteobacteria;Caulobacterales;Caulobacteraceae;Brevundimonas;
Zotu102	0	0	0	0	0	1	0	0	50	22	25	0	0	0	0	2	0	168	56	7	62	60	9	0	62	0	0	0	0	0	0	0	4	0	0	0	12	Bacteria;Pseudomonadota;Gammaproteobacteria;Pseudomonadales;Moraxellaceae;Agitococcus;
Zotu103	0	0	0	0	16	1	8	1	30	202	0	11	0	0	0	7	0	0	0	0	0	0	0	0	0	0	0	0	1	1	0	2	0	0	12	0	0	Bacteria;Pseudomonadota;Betaproteobacteria;Burkholderiales;Comamonadaceae;Rhizobacter;
Zotu104	0	0	0	0	30	4	19	0	0	0	0	0	9	0	0	0	0	0	0	0	0	0	0	0	0	0	0	178	4	143	335	189	0	0	0	0	0	Bacteria;Pseudomonadota;Alphaproteobacteria;Rhizobiales;Rhizobiales ;Phreatobacter;
Zotu105	0	0	873	0	0	0	0	0	0	0	0	0	0	0	0	0	0	4	474	0	0	0	5	4	0	0	6	0	1	0	0	1	0	0	0	0	0	Bacteria;Pseudomonadota;Gammaproteobacteria;Pseudomonadales;Pseudomonadaceae;Pseudomonas;
Zotu106	0	0	0	0	0	0	0	0	0	0	17	0	0	0	0	0	15	453	166	0	107	83	0	0	0	0	0	0	0	0	0	0	0	0	8	0	0	Bacteria;Bacteroidota;Bacteroidia;Saprospirales;Saprospiraceae;;
Zotu107	0	0	0	0	0	0	0	0	0	0	0	0	0	0	0	0	0	0	0	0	0	0	0	0	0	644	17	3	0	2	0	0	0	0	7	0	0	Bacteria;Bacillota;Clostridia;Eubacteriales;Lachnospiraceae;Eisenbergiella;
Zotu108	33	0	877	122	0	0	0	0	0	0	0	0	0	0	0	0	0	0	0	0	0	0	0	0	0	0	0	0	0	0	0	0	0	0	0	0	0	Bacteria;Pseudomonadota;Alphaproteobacteria;Rhizobiales;Nitrobacteraceae;Rhodopseudomonas;
Zotu109	487	0	538	109	0	0	0	0	0	0	0	0	0	0	0	0	0	0	0	0	0	0	0	0	0	2	0	0	0	0	0	0	0	0	0	0	0	Bacteria;Pseudomonadota;Gammaproteobacteria;Pseudomonadales;Pseudomonadaceae;Pseudomonas;
Zotu110	0	0	0	0	55	11	2	0	306	214	189	13	0	113	0	0	0	3	0	0	0	20	0	0	11	0	0	0	0	1	0	0	15	33	0	0	0	Bacteria;Pseudomonadota;Gammaproteobacteria;Pseudomonadales;Perlucidibacaceae;Perlucidibaca;
Zotu111	575	188	28	366	0	0	0	0	0	18	115	37	15	1	49	0	0	0	1	0	0	0	0	0	0	29	24	3	0	0	0	4	1	0	17	14	1	Bacteria;Bacillota;Bacilli;Staphylococcales;Staphylococcaceae;Staphylococcus;
Zotu112	829	0	0	131	0	0	0	0	0	0	0	0	0	0	0	0	0	0	0	0	0	0	0	0	0	0	0	0	0	0	0	0	0	0	0	0	0	Bacteria;Pseudomonadota;Alphaproteobacteria;Sphingomonadales;Sphingomonadaceae;Sphingobium;
Zotu113	0	1048	0	0	0	0	0	0	0	15	0	0	0	0	0	0	0	0	0	0	0	0	0	0	0	0	0	0	0	0	0	0	0	0	0	0	0	Bacteria;Bacillota;Bacilli;Bacillales;Bacillaceae;Bacillus;
Zotu114	0	0	0	0	4	3	112	0	113	161	30	0	0	21	10	0	0	3	0	0	9	0	0	0	0	0	0	53	11	54	19	17	4	0	0	0	0	Bacteria;Pseudomonadota;Betaproteobacteria;Burkholderiales;Comamonadaceae;Rhizobacter;
Zotu115	0	0	857	0	0	1	1	0	0	0	0	0	0	0	0	5	0	0	0	0	0	0	0	0	0	0	0	1	0	0	0	0	0	0	0	0	0	Bacteria;Pseudomonadota;Betaproteobacteria;Burkholderiales;Comamonadaceae;Pelomonas;
Zotu116	0	0	0	0	0	3	2	94	52	0	8	0	0	0	83	0	0	182	67	0	21	7	5	5	0	0	0	3	0	0	0	1	0	0	7	7	17	Bacteria;Bacteroidota;Bacteroidia;Saprospirales;Saprospiraceae;;
Zotu117	0	0	0	0	404	13	6	54	33	44	13	34	98	0	0	0	0	0	0	0	0	12	0	0	0	0	0	5	3	71	40	19	0	2	0	0	0	Bacteria;Pseudomonadota;Betaproteobacteria;Burkholderiales;Comamonadaceae;Rhodoferax;
Zotu118	0	0	0	0	69	10	137	580	0	0	0	0	0	14	0	0	0	0	0	0	0	0	0	0	0	0	0	4	6	4	55	0	0	0	0	0	0	Bacteria;Pseudomonadota;Betaproteobacteria;Burkholderiales;Oxalobacteraceae;Undibacterium;
Zotu119	0	0	0	0	10	0	0	0	113	183	220	0	0	0	0	0	0	44	0	0	0	12	0	0	0	0	0	3	0	2	0	0	116	176	0	0	0	Bacteria;Pseudomonadota;Gammaproteobacteria;Pseudomonadales;Moraxellaceae;Agitococcus;
Zotu120	0	0	391	489	0	0	0	0	0	0	0	0	0	0	0	0	0	0	0	0	0	0	0	0	0	0	0	0	0	0	0	0	0	0	0	0	0	Bacteria;Pseudomonadota;Alphaproteobacteria;Sphingomonadales;Sphingomonadaceae;Sphingomonas;
Zotu121	0	0	0	0	37	4	13	0	47	24	98	0	35	0	0	0	19	26	6	0	0	20	0	0	0	0	0	93	4	25	82	142	0	0	3	0	41	Bacteria;Pseudomonadota;Alphaproteobacteria;Rhodobacterales;Rhodobacteraceae;Pseudorhodobacter;
Zotu122	0	0	0	0	0	0	0	0	0	0	0	0	0	0	0	0	0	0	0	0	0	0	0	0	0	0	0	0	0	0	0	0	0	0	1	0	217	Bacteria;Bacteroidota;Flavobacteriia;Flavobacteriales;Flavobacteriaceae;Flavobacterium;
Zotu124	0	0	0	0	0	0	0	0	0	0	0	0	0	0	0	0	0	0	0	0	0	0	0	0	0	0	0	0	0	0	0	0	0	0	0	0	0	Bacteria;Pseudomonadota;Gammaproteobacteria;Pseudomonadales;Moraxellaceae;Acinetobacter;
Zotu125	0	0	0	0	0	0	0	0	0	0	1	0	0	0	0	25	7	0	0	0	0	0	20	6	9	0	0	0	0	0	0	0	0	0	0	0	0	Bacteria;Cyanobacteria;Chroobacteria;;;;
Zotu127	446	0	498	31	1	0	0	0	0	0	0	24	0	0	11	0	0	0	0	0	0	0	0	0	0	0	0	0	0	0	0	0	0	0	0	0	0	Bacteria;Pseudomonadota;Betaproteobacteria;Burkholderiales;Comamonadaceae;Diaphorobacter;
Zotu128	235	0	0	36	0	0	0	0	0	0	0	0	0	0	0	0	0	0	0	0	0	0	0	0	0	1	6	0	0	0	0	0	0	0	0	0	0	Bacteria;Actinomycetota;Actinomycetes;Mycobacteriales;Nocardiaceae;Rhodococcus;
Zotu129	0	0	0	0	2	0	0	0	0	0	0	0	0	0	0	0	0	0	0	0	0	0	0	0	19	0	0	0	0	0	0	0	0	0	17	33	219	Bacteria;Bacteroidota;Flavobacteriia;Flavobacteriales;Flavobacteriaceae;Flavobacterium;
Zotu130	0	0	0	0	2	0	126	0	53	69	26	0	0	19	28	18	0	306	135	0	42	39	0	0	0	0	0	0	1	1	1	1	5	3	21	14	0	Bacteria;Pseudomonadota;Betaproteobacteria;Burkholderiales;Comamonadaceae;Rubrivivax;
Zotu131	7	460	0	148	0	0	0	0	0	3	18	0	0	0	15	0	0	0	0	0	0	0	0	0	0	5	20	1	0	0	0	1	12	0	10	0	0	Bacteria;Actinomycetota;Actinomycetes;Micrococcales;Micrococcaceae;Micrococcus;
Zotu132	0	0	0	0	25	0	0	0	26	11	5	0	7	0	0	28	7	136	80	0	3	22	15	28	0	0	0	0	0	0	0	0	0	0	32	3	1	Bacteria;Bacteroidota;Bacteroidia;Saprospirales;Saprospiraceae;;
Zotu133	0	0	85	0	0	1	0	0	88	55	10	0	0	0	0	1	0	0	10	0	0	17	0	0	0	0	0	0	0	0	0	0	15	14	0	0	0	Bacteria;Pseudomonadota;Gammaproteobacteria;Pseudomonadales;Pseudomonadaceae;Pseudomonas;
Zotu134	0	0	0	0	964	36	9	0	23	0	13	0	0	0	0	0	0	6	0	0	0	0	0	0	0	0	0	0	0	0	0	0	0	0	0	0	0	Bacteria;Pseudomonadota;Betaproteobacteria;Burkholderiales;Comamonadaceae;Acidovorax;
Zotu135	757	0	0	0	0	0	0	0	0	0	0	0	0	0	0	0	0	0	0	0	0	0	0	0	0	0	0	0	0	0	0	0	0	0	0	0	0	Bacteria;Bacteroidota;Bacteroidia;Cytophagales;Hymenobacteraceae;Hymenobacter;
Zotu136	0	0	747	0	0	0	0	0	0	0	0	0	0	0	0	0	0	0	0	0	0	0	0	0	0	1	25	0	1	2	0	0	0	0	30	12	2	Unclassified;;;;;;
Zotu137	0	0	0	0	65	50	0	91	0	1	0	0	0	0	0	12	0	0	11	0	0	0	5	0	0	0	0	13	78	31	6	27	0	0	3	11	59	Bacteria;Bacteroidota;Flavobacteriia;Flavobacteriales;Flavobacteriaceae;Flavobacterium;
Zotu138	359	0	474	0	0	0	0	0	0	0	0	0	0	0	0	0	0	0	0	0	0	0	0	0	0	0	0	0	0	0	0	0	0	0	0	0	0	Bacteria;Actinomycetota;Actinomycetes;Mycobacteriales;Corynebacteriaceae;Corynebacterium;
Zotu140	0	0	0	0	8	60	214	255	13	29	0	28	22	0	6	0	12	0	0	0	0	0	4	0	12	4	1	2	0	1	2	3	23	0	0	0	0	Bacteria;Pseudomonadota;Gammaproteobacteria;Xanthomonadales;Rhodanobacteraceae;Tahibacter;
Zotu141	0	0	0	0	132	3	132	57	0	7	0	0	0	0	12	0	0	0	0	3	0	0	0	0	0	0	0	39	117	157	97	26	0	0	2	0	0	Bacteria;Pseudomonadota;Betaproteobacteria;Burkholderiales;Comamonadaceae;Rhizobacter;
Zotu142	0	0	0	0	14	4	0	0	94	167	36	0	0	0	0	0	0	166	0	0	0	1	0	0	0	0	0	0	0	0	0	0	0	9	0	0	0	Bacteria;Pseudomonadota;Gammaproteobacteria;Pseudomonadales;Pseudomonadaceae;Pseudomonas;
Zotu143	0	0	0	0	0	434	0	0	9	12	0	0	0	0	0	0	0	0	0	0	0	0	0	0	4	0	0	0	4	0	0	27	0	3	7	0	73	Bacteria;Pseudomonadota;Betaproteobacteria;Burkholderiales;Oxalobacteraceae;Undibacterium;
Zotu144	0	0	0	0	1	2	6	0	0	17	0	0	0	0	1	0	0	31	15	0	30	22	0	0	0	0	0	34	8	17	350	67	0	0	0	3	15	Bacteria;Pseudomonadota;Betaproteobacteria;Burkholderiales;Comamonadaceae;Hydrogenophaga;
Zotu145	0	0	0	5	0	5	0	0	0	0	0	0	0	0	0	0	0	0	865	0	0	0	0	0	0	0	0	0	0	0	0	0	0	0	0	0	6	Bacteria;Pseudomonadota;Betaproteobacteria;Burkholderiales;Oxalobacteraceae;Janthinobacterium;
Zotu146	0	0	0	0	4	0	0	0	95	161	44	19	0	4	0	0	0	34	6	0	4	10	1	0	0	0	0	0	0	0	0	0	0	0	14	13	0	Bacteria;Myxococcota;Myxococcia;;;;
Zotu147	0	0	791	0	0	0	0	0	0	0	0	0	0	0	0	0	0	0	0	0	0	0	0	0	0	0	0	0	0	0	0	0	0	0	0	0	0	Bacteria;Bacteroidota;Bacteroidia;Bacteroidales;Rikenellaceae;Alistipes;
Zotu148	0	0	0	0	235	165	276	0	0	0	0	0	9	0	0	0	0	0	0	0	0	0	0	0	0	0	0	0	0	2	3	4	0	0	0	0	0	Bacteria;Pseudomonadota;Alphaproteobacteria;Rhizobiales;Rhizobiaceae;Pararhizobium;
Zotu149	1	4	0	0	5	0	0	0	0	5	0	2	0	12	36	26	31	22	0	0	91	39	0	0	0	0	0	0	0	0	0	0	0	0	3	4	0	Unclassified;;;;;;
Zotu150	0	4	503	103	0	0	0	0	28	0	23	35	0	0	0	10	10	3	0	0	0	0	4	8	0	13	2	1	0	1	0	1	7	0	4	12	2	Bacteria;Pseudomonadota;Betaproteobacteria;Burkholderiales;Burkholderiaceae;Paraburkholderia;
Zotu151	0	759	0	0	0	0	0	0	0	0	0	0	0	0	0	0	0	0	0	0	0	0	0	0	0	0	4	0	0	0	0	0	0	0	0	0	0	Bacteria;Bacillota;Tissierellia;Tissierellales;Peptoniphilaceae;Anaerococcus;
Zotu152	0	0	0	0	29	183	192	239	18	0	0	0	0	0	0	0	0	0	0	0	0	0	0	0	0	0	0	6	4	7	43	30	0	0	0	0	4	Bacteria;Pseudomonadota;Betaproteobacteria;Burkholderiales;Comamonadaceae;Rhodoferax;
Zotu153	0	0	0	0	0	0	0	0	0	0	0	0	0	0	0	99	16	0	0	0	0	0	28	5	34	0	0	0	0	0	0	0	0	0	0	0	0	Bacteria;Cyanobacteria;Cyanobacteriia;;;;
Zotu154	0	0	0	0	0	0	0	0	0	0	0	0	0	0	0	0	0	0	0	0	0	0	0	0	0	389	30	0	0	0	0	5	1	0	0	0	0	Bacteria;Bacillota;Clostridia;Eubacteriales;Lachnospiraceae;Anaerostipes;
Zotu155	150	47	418	90	0	0	0	0	0	0	2	31	3	24	3	0	0	0	0	0	0	0	0	0	0	0	0	1	0	0	0	1	0	0	0	1	0	Bacteria;Bacteroidota;Bacteroidia;Bacteroidales;Bacteroidaceae;Bacteroides;
Zotu156	0	0	0	637	0	0	0	0	19	0	0	0	0	0	0	5	0	0	0	0	0	0	0	5	0	0	0	0	0	0	0	0	0	1	0	0	0	Bacteria;Pseudomonadota;Gammaproteobacteria;Pseudomonadales;Pseudomonadaceae;Pseudomonas;
Zotu157	0	0	0	0	0	0	0	0	0	0	0	0	0	0	0	73	74	0	0	0	0	0	64	67	107	0	0	0	0	0	0	0	0	0	0	0	0	Bacteria;Bacillota;Bacilli;Lactobacillales;Lactobacillaceae;Ligilactobacillus;
Zotu158	0	0	0	0	369	0	61	208	9	2	0	0	0	0	0	0	5	66	13	0	7	10	9	26	0	0	0	0	0	0	0	0	0	0	0	0	2	Bacteria;Pseudomonadota;Betaproteobacteria;Burkholderiales;Comamonadaceae;Variovorax;
Zotu159	207	290	66	62	0	0	0	0	0	0	0	3	5	0	11	0	0	0	0	0	0	2	0	0	0	0	3	0	0	0	0	0	3	0	0	0	0	Bacteria;Bacillota;Bacilli;Lactobacillales;Streptococcaceae;Streptococcus;
Zotu160	0	0	0	0	7	16	105	471	26	15	20	0	0	0	0	7	0	0	0	0	0	18	10	19	0	0	0	0	3	2	1	6	0	0	0	6	0	Bacteria;Pseudomonadota;Alphaproteobacteria;Sphingomonadales;Sphingomonadaceae;Sphingorhabdus;
Zotu161	0	0	0	0	2	3	0	0	67	232	95	0	0	6	0	0	0	51	1	0	0	0	0	0	0	0	0	0	0	0	0	0	0	7	0	0	0	Bacteria;Pseudomonadota;Gammaproteobacteria;Pseudomonadales;Pseudomonadaceae;Pseudomonas;
Zotu162	0	0	0	0	0	248	124	0	0	0	0	0	0	0	0	0	0	0	0	0	0	0	0	0	0	0	0	9	24	67	0	100	0	0	0	0	0	Bacteria;Pseudomonadota;Betaproteobacteria;Burkholderiales;Comamonadaceae;Rhodoferax;
Zotu163	395	0	0	278	0	0	0	0	0	0	19	0	0	0	0	0	0	0	0	0	0	0	0	0	0	1	0	0	0	0	0	0	0	0	0	0	0	Bacteria;Pseudomonadota;Gammaproteobacteria;Pseudomonadales;Moraxellaceae;Acinetobacter;
Zotu164	258	0	0	486	0	0	0	0	0	0	0	0	0	0	0	0	0	0	0	0	0	0	0	0	0	1	12	0	0	0	0	0	0	0	0	1	0	Bacteria;Pseudomonadota;Betaproteobacteria;Burkholderiales;Comamonadaceae;Delftia;
Zotu165	0	0	0	0	26	2	4	0	36	53	39	31	0	0	0	0	52	46	10	0	5	4	0	0	0	0	0	1	2	3	1	1	90	32	0	4	0	Bacteria;Pseudomonadota;Gammaproteobacteria;Nevskiales;Nevskiaceae;Stagnimonas;
Zotu166	0	0	0	0	0	0	0	0	0	0	0	0	0	0	192	0	28	6	2	0	0	16	6	1	0	0	0	0	0	0	0	0	0	0	3	0	0	Bacteria;Pseudomonadota;Gammaproteobacteria;Lysobacterales;Lysobacteraceae;;
Zotu168	0	204	336	113	1	2	4	0	0	7	12	0	10	0	0	0	0	0	0	2	5	0	6	0	13	2	12	2	0	1	1	0	1	0	0	0	0	Bacteria;Pseudomonadota;Betaproteobacteria;Burkholderiales;Comamonadaceae;Curvibacter;
Zotu169	0	0	0	0	0	0	100	0	26	0	0	0	0	0	175	0	0	39	44	0	0	0	6	11	0	0	0	0	0	2	0	0	0	0	7	2	0	Bacteria;Bacteroidota;Bacteroidia;Saprospirales;Saprospiraceae;;
Zotu170	0	0	0	0	0	7	297	145	14	0	0	0	0	0	16	5	0	89	18	0	22	37	12	7	0	0	0	0	0	0	0	0	0	0	0	0	0	Bacteria;Myxococcota;Polyangia;Polyangiales;Polyangiaceae;Pajaroellobacter;
Zotu171	0	0	0	0	0	0	0	0	142	100	89	0	0	0	0	0	0	10	0	0	0	0	0	0	0	0	0	11	2	11	8	4	49	78	4	81	3	Bacteria;Bacteroidota;Saprospiria;Saprospirales;;;
Zotu172	0	0	562	0	0	0	0	0	0	0	0	0	0	0	0	0	0	0	0	0	0	0	0	0	0	0	0	0	0	0	0	0	0	0	0	0	0	Bacteria;Pseudomonadota;Alphaproteobacteria;Rhizobiales;Rhizobiaceae;Ochrobactrum;
Zotu173	175	0	0	489	0	0	0	0	0	0	0	0	0	0	0	0	0	0	0	0	0	0	0	0	0	0	0	0	0	0	0	0	0	0	0	0	0	Bacteria;Pseudomonadota;Gammaproteobacteria;Pseudomonadales;Moraxellaceae;Alkanindiges;
Zotu174	0	0	0	0	19	125	66	80	56	26	0	0	0	0	40	0	0	38	7	0	0	0	0	0	0	0	0	0	0	0	0	22	12	6	0	0	0	Bacteria;Pseudomonadota;Alphaproteobacteria;Caulobacterales;Caulobacteraceae;Brevundimonas;
Zotu175	0	0	0	0	0	0	1	0	190	231	88	0	0	0	0	0	0	0	0	0	0	0	0	1	10	0	0	3	0	5	0	0	0	0	0	0	0	Bacteria;Pseudomonadota;Gammaproteobacteria;Salinisphaerales;Solimonadaceae;Nevskia;
Zotu176	100	0	106	317	0	0	0	0	0	0	0	0	0	0	0	0	0	0	0	0	0	0	0	0	0	0	0	0	1	0	0	0	0	0	0	0	0	Bacteria;Pseudomonadota;Alphaproteobacteria;Sphingomonadales;Sphingomonadaceae;Sphingobium;
Zotu177	0	0	0	0	2	2	20	0	0	0	0	8	17	0	14	5	16	0	0	0	0	0	0	2	0	0	0	5	0	422	1	7	0	0	0	0	0	Bacteria;Pseudomonadota;Gammaproteobacteria;Lysobacterales;Lysobacteraceae;;
Zotu178	568	0	0	0	0	0	0	3	0	0	0	22	0	0	0	0	29	0	0	3	0	0	0	0	0	0	0	0	0	0	0	0	0	0	0	0	0	Bacteria;Pseudomonadota;Betaproteobacteria;Burkholderiales;Burkholderiaceae;Ralstonia;
Zotu179	0	0	0	0	88	0	98	341	34	0	43	21	0	0	0	0	0	43	21	0	0	0	21	0	0	0	0	3	1	0	0	15	13	6	0	10	12	Bacteria;Myxococcota;Polyangia;Polyangiales;;;
Zotu180	0	0	528	0	0	0	0	0	0	0	0	0	0	0	0	0	0	0	0	0	0	0	0	0	0	0	12	0	0	0	0	1	0	0	0	0	0	Bacteria;Bacillota;Clostridia;Eubacteriales;Lachnospiraceae;;
Zotu181	0	0	627	0	0	0	0	0	0	4	0	0	0	0	0	0	0	0	0	0	0	0	0	0	0	0	0	0	0	0	0	0	0	0	0	0	0	Bacteria;Bacteroidota;Bacteroidia;Bacteroidales;Prevotellaceae;Alloprevotella;
Zotu182	0	0	0	0	44	243	253	0	4	0	0	0	0	0	0	0	0	17	0	0	0	12	0	0	0	0	0	4	2	0	16	13	0	2	10	0	0	Bacteria;Pseudomonadota;Betaproteobacteria;Burkholderiales;Comamonadaceae;Acidovorax;
Zotu183	0	0	0	0	5	0	9	0	2	0	13	0	0	0	200	0	29	0	0	0	0	0	8	4	0	0	2	2	0	6	5	0	0	0	0	29	7	Bacteria;Pseudomonadota;Gammaproteobacteria;Xanthomonadales;Xanthomonadaceae;Thermomonas;
Zotu184	0	0	0	0	0	9	0	0	0	3	0	0	0	0	0	29	24	5	0	0	0	0	10	0	0	0	0	0	0	0	0	3	0	0	0	0	3	Bacteria;Pseudomonadota;Gammaproteobacteria;Enterobacterales;Alteromonadaceae;Rheinheimera;
Zotu185	0	0	0	0	0	0	0	0	0	0	0	0	0	0	0	0	0	0	350	0	0	0	0	0	0	0	0	0	0	0	0	0	0	0	0	0	0	Bacteria;Pseudomonadota;Gammaproteobacteria;Enterobacterales;Shewanellaceae;Shewanella;
Zotu186	0	0	0	11	0	1	0	0	3	0	0	0	0	0	0	0	0	0	0	0	0	0	0	0	0	0	0	0	0	0	0	1	0	0	0	0	0	Bacteria;Pseudomonadota;Gammaproteobacteria;Pseudomonadales;Pseudomonadaceae;Pseudomonas;
Zotu187	0	0	0	0	21	276	45	0	0	11	0	0	0	0	0	0	0	9	3	0	0	0	0	0	0	0	0	3	18	43	96	1	0	2	0	0	0	Bacteria;Pseudomonadota;Betaproteobacteria;Burkholderiales;Comamonadaceae;Acidovorax;
Zotu188	0	0	0	46	0	0	0	0	0	0	0	0	0	0	0	0	0	0	0	0	0	0	0	0	0	3	353	2	1	2	1	0	12	16	7	0	0	Unclassified;;;;;;
Zotu189	0	0	0	0	0	1	0	0	0	0	0	0	0	0	0	3	0	0	0	0	0	0	9	15	13	0	0	0	0	0	0	0	5	3	0	46	0	Bacteria;Pseudomonadota;Gammaproteobacteria;Pseudomonadales;Moraxellaceae;Alkanindiges;
Zotu190	0	0	0	0	0	0	0	0	0	0	4	0	0	0	0	0	0	0	0	0	0	0	0	0	0	20	338	4	1	2	0	0	0	3	9	0	0	Unclassified;;;;;;
Zotu191	326	0	0	471	0	0	0	0	0	0	0	0	0	0	0	0	0	0	0	0	0	0	0	0	0	0	0	0	0	0	0	0	0	0	0	0	0	Bacteria;Pseudomonadota;Betaproteobacteria;Burkholderiales;Oxalobacteraceae;Massilia;
Zotu192	0	0	528	0	0	0	0	0	0	0	0	0	0	0	0	0	0	0	0	0	0	0	0	0	0	0	0	0	0	0	0	1	0	0	0	0	0	Bacteria;Bacteroidota;Bacteroidia;Bacteroidales;Muribaculaceae;;
Zotu193	0	0	0	0	15	7	4	283	0	0	0	0	0	7	26	0	17	0	10	0	0	0	0	3	0	0	0	1	0	0	0	0	0	0	0	0	0	Bacteria;Pseudomonadota;Alphaproteobacteria;Rhodobacterales;Rhodobacteraceae;Fertoeibacter;
Zotu194	0	0	0	0	0	0	0	0	0	0	0	0	0	0	0	0	0	0	0	0	0	0	0	0	0	0	0	0	0	0	0	0	0	0	0	0	1	Bacteria;Bacteroidota;Saprospiria;Saprospirales;;;
Zotu195	0	0	181	0	0	0	0	0	2	0	0	9	0	0	0	0	0	0	0	6	0	0	0	0	0	147	32	0	1	1	2	12	1	6	22	0	0	Bacteria;Pseudomonadota;Gammaproteobacteria;Enterobacterales;Enterobacteriaceae;Escherichia-Shigella;
Zotu196	0	0	464	0	0	0	0	0	0	0	0	0	0	0	0	0	0	0	0	0	0	0	0	0	0	0	0	0	0	0	0	0	0	0	0	0	0	Bacteria;Bacillota;Clostridia;Eubacteriales;Thermohalobacter;Senegalia;
Zotu197	0	0	0	0	0	0	0	0	171	170	16	0	0	0	0	0	0	24	0	0	0	0	23	26	16	0	0	0	0	0	0	0	0	0	0	0	0	Bacteria;Pseudomonadota;Deltaproteobacteria;Bradymonadales;Bradymonadaceae;;
Zotu198	0	0	0	0	0	0	0	0	0	0	0	0	0	0	0	0	0	0	0	0	0	0	0	0	0	262	7	0	0	1	1	2	0	2	5	1	0	Bacteria;Bacillota;Clostridia;Eubacteriales;Oscillospiraceae;Colidextribacter;
Zotu199	47	0	0	383	0	0	0	0	0	0	0	0	0	0	0	26	0	0	0	0	0	0	0	0	0	0	0	0	0	0	0	0	0	0	0	24	0	Bacteria;Pseudomonadota;Alphaproteobacteria;Caulobacterales;Caulobacteraceae;Brevundimonas;
Zotu200	0	526	0	0	0	0	0	0	0	0	0	0	0	0	0	0	0	0	0	0	0	0	0	0	0	0	0	0	0	0	0	0	0	0	0	0	0	Bacteria;Pseudomonadota;Alphaproteobacteria;Rhodobacterales;Rhodobacteraceae;Amaricoccus;
Zotu201	188	0	205	0	0	0	0	0	0	0	0	0	0	0	0	0	0	0	0	0	0	0	0	0	1	16	9	2	0	1	0	3	11	2	2	0	0	Bacteria;Bacillota;Clostridia;Eubacteriales;Lachnospiraceae;Blautia;
Zotu202	0	533	0	0	0	0	0	0	0	0	0	0	0	0	0	0	0	0	0	0	0	0	0	0	0	0	0	0	0	0	0	0	0	0	0	0	0	Bacteria;Actinomycetota;Actinomycetes;Mycobacteriales;Corynebacteriaceae;Corynebacterium;
Zotu203	0	0	557	0	11	0	0	0	0	0	0	0	0	0	0	0	0	0	0	0	16	0	0	0	0	0	2	0	0	0	0	0	0	0	0	0	0	Bacteria;Pseudomonadota;Betaproteobacteria;Burkholderiales;Comamonadaceae;Curvibacter;
Zotu204	0	0	437	8	0	0	0	0	0	0	4	0	0	0	0	0	0	0	0	0	0	0	0	0	0	8	15	0	1	0	0	0	0	0	0	0	0	Unclassified;;;;;;
Zotu205	0	0	0	0	0	0	0	0	0	0	2	0	0	0	0	0	0	0	0	0	0	0	0	0	0	347	8	1	0	0	0	0	0	0	0	0	0	Bacteria;Bacillota;Clostridia;Eubacteriales;Lachnospiraceae;Anaerostipes;
Zotu207	0	0	0	0	0	0	0	0	8	5	24	0	0	0	0	17	0	129	7	0	34	51	0	0	0	0	0	16	0	5	1	1	94	69	0	0	0	Bacteria;Pseudomonadota;Gammaproteobacteria;Pseudomonadales;Moraxellaceae;Agitococcus lubricus group;
Zotu208	0	0	0	0	0	0	0	0	0	0	0	0	0	0	0	0	0	0	0	0	0	0	0	0	0	0	0	0	0	0	0	0	0	0	0	0	0	Bacteria;Bacteroidota;Bacteroidia;Saprospirales;;;
Zotu209	0	0	0	0	19	10	1	0	0	0	0	0	0	0	0	0	0	12	14	0	2	4	0	0	0	0	0	60	52	50	37	44	0	3	1	3	0	Bacteria;Pseudomonadota;Betaproteobacteria;Burkholderiales;Comamonadaceae;Rhodoferax;
Zotu210	0	0	0	0	0	2	0	0	32	90	14	0	0	87	0	0	0	10	2	0	0	0	0	0	9	0	0	0	1	0	0	0	0	0	0	0	0	Bacteria;Pseudomonadota;Gammaproteobacteria;Salinisphaerales;Solimonadaceae;Nevskia;
Zotu211	0	0	0	0	0	0	0	0	0	0	2	0	0	0	0	0	0	0	0	0	0	0	0	0	0	249	36	0	0	1	0	4	13	0	0	0	0	Bacteria;Bacillota;Clostridia;Eubacteriales;Lachnospiraceae;Blautia;
Zotu212	0	0	0	0	0	0	0	0	0	0	0	0	0	0	15	7	17	28	10	0	0	0	26	29	0	0	0	0	0	0	0	0	0	0	0	11	2	Bacteria;Bacteroidota;Bacteroidia;Saprospirales;Saprospiraceae;;
Zotu213	0	0	0	0	6	29	56	0	0	0	0	0	0	0	0	0	0	0	0	0	0	0	0	0	0	0	0	27	5	52	72	119	0	0	8	0	2	Bacteria;Pseudomonadota;Betaproteobacteria;Burkholderiales;Comamonadaceae;Rhodoferax;
Zotu214	0	0	0	0	12	1	1	0	10	0	0	0	0	4	73	0	0	23	11	0	0	8	4	2	1	0	0	1	0	10	15	1	0	0	11	4	35	Bacteria;Bacteroidota;Bacteroidia;Cytophagales;Spirosomaceae;Emticicia;
Zotu215	0	0	0	0	0	143	2	0	14	44	0	0	42	0	0	4	0	0	0	0	0	0	0	0	0	0	0	0	2	0	0	8	0	0	10	0	79	Bacteria;Pseudomonadota;Betaproteobacteria;Burkholderiales;Oxalobacteraceae;Undibacterium;
Zotu216	0	0	127	0	0	0	0	0	0	0	3	0	0	0	0	0	0	0	0	0	0	0	0	0	0	26	118	2	2	4	5	0	26	15	0	0	0	Unclassified;;;;;;
Zotu217	0	0	0	0	0	0	0	0	0	0	0	0	0	0	0	0	0	0	0	0	0	0	0	0	0	251	0	0	0	1	0	0	0	0	0	0	0	Bacteria;Bacillota;Clostridia;Eubacteriales;Lachnospiraceae;Eisenbergiella;
Zotu218	0	0	428	0	0	0	0	0	0	0	0	0	0	0	0	0	0	0	0	0	0	0	0	0	0	0	0	0	0	0	0	0	0	0	0	0	0	Bacteria;Bacteroidota;Bacteroidia;Bacteroidales;Muribaculaceae;Duncaniella;
Zotu220	574	0	0	0	0	0	0	0	0	0	0	0	0	0	0	0	0	0	0	0	0	0	0	0	0	0	0	0	0	0	0	0	0	0	0	0	0	Bacteria;Bacteroidota;Bacteroidia;Cytophagales;Spirosomaceae;Dyadobacter;
Zotu221	197	0	0	222	0	0	0	0	0	0	0	0	0	0	0	0	0	0	0	0	0	0	0	0	0	0	0	0	0	0	0	0	0	0	0	0	0	Bacteria;Pseudomonadota;Betaproteobacteria;Burkholderiales;Oxalobacteraceae;Massilia;
Zotu222	0	0	0	0	0	0	0	0	0	0	0	0	0	0	0	0	0	0	0	0	0	0	0	0	0	0	0	0	0	0	0	0	0	0	7	16	363	Bacteria;Bacteroidota;Flavobacteriia;Flavobacteriales;Flavobacteriaceae;Flavobacterium;
Zotu223	0	0	357	0	0	0	0	0	0	0	0	0	0	0	0	0	0	0	0	0	0	0	0	0	0	0	0	0	0	0	0	0	0	0	0	0	0	Bacteria;Actinomycetota;Actinomycetes;Mycobacteriales;Corynebacteriaceae;Corynebacterium;
Zotu224	0	0	0	0	0	2	2	0	11	0	0	0	0	0	0	0	0	0	0	0	0	0	0	0	0	0	0	8	0	334	3	0	0	0	1	0	0	Bacteria;Pseudomonadota;Betaproteobacteria;Burkholderiales;Comamonadaceae;Rhodoferax;
Zotu225	0	0	0	0	0	0	0	0	0	0	0	0	0	0	0	0	0	0	0	0	0	0	0	0	0	238	12	0	0	0	1	0	11	1	0	0	0	Bacteria;Bacillota;Clostridia;Eubacteriales;Lachnospiraceae;Mediterraneibacter;
Zotu226	0	0	0	0	7	7	268	0	0	0	0	0	17	0	0	0	0	40	37	0	0	14	0	0	0	0	0	0	0	0	0	0	0	0	0	0	0	Bacteria;Bacteroidota;Sphingobacteriia;;;;
Zotu227	0	422	89	0	0	0	0	0	0	0	0	0	0	0	0	0	0	1	1	0	0	0	0	0	0	5	2	0	0	1	0	0	0	0	0	0	0	Bacteria;Pseudomonadota;Gammaproteobacteria;Pseudomonadales;Pseudomonadaceae;Pseudomonas;
Zotu229	0	0	0	0	29	3	19	0	0	0	0	0	0	0	224	0	19	9	12	0	0	0	1	0	6	0	0	1	0	0	0	3	0	0	0	0	0	Bacteria;Pseudomonadota;Betaproteobacteria;Casimicrobium;Casimicrobiaceae;Casimicrobium;
Zotu230	354	0	47	36	0	0	0	0	0	0	9	0	0	0	0	0	0	2	0	0	3	15	0	4	0	0	1	0	0	0	0	0	0	0	0	0	0	Bacteria;Pseudomonadota;Betaproteobacteria;Burkholderiales;Alcaligenaceae;Alcaligenes;
Zotu231	0	0	248	166	0	0	15	0	0	10	0	13	0	0	0	0	0	0	0	0	15	0	0	0	0	0	33	0	0	0	0	0	17	12	0	0	0	Bacteria;Bacillota;Bacilli;Staphylococcales;Staphylococcaceae;Staphylococcus;
Zotu232	246	0	0	219	0	0	3	0	0	0	0	0	0	0	0	1	0	0	0	0	0	0	3	0	0	8	1	0	0	0	0	0	0	0	4	0	0	Bacteria;Pseudomonadota;Alphaproteobacteria;Sphingomonadales;Sphingomonadaceae;Sphingomonas;
Zotu233	0	0	0	0	0	154	97	107	0	10	0	0	0	0	0	0	0	0	0	0	0	0	0	0	0	0	0	0	11	2	0	12	0	0	0	0	0	Bacteria;Pseudomonadota;Alphaproteobacteria;Rhodospirales;;;
Zotu234	433	0	0	10	0	0	0	0	0	0	2	9	0	0	0	0	0	0	0	0	0	0	0	0	0	0	3	0	0	0	0	0	1	0	0	0	0	Bacteria;Actinomycetota;Actinomycetes;Mycobacteriales;Corynebacteriaceae;Corynebacterium;
Zotu235	0	0	0	0	0	5	19	0	21	6	0	0	0	0	0	0	0	140	34	0	36	26	0	0	0	0	0	3	1	1	8	24	0	0	3	0	0	Bacteria;Pseudomonadota;Alphaproteobacteria;Rhodobacterales;Rhodobacteraceae;Cypionkella;
Zotu236	0	0	278	256	0	0	0	0	0	0	0	0	0	0	0	0	0	0	0	0	0	0	0	0	0	0	0	0	0	0	0	0	0	0	0	0	0	Bacteria;Pseudomonadota;Betaproteobacteria;Burkholderiales;Oxalobacteraceae;Massilia;
Zotu237	0	0	0	0	0	1	0	0	0	1	0	0	22	0	21	1	14	0	0	0	0	0	0	0	1	0	0	0	0	0	0	0	0	0	0	0	1	Bacteria;Bacteroidota;Flavobacteriia;Flavobacteriales;Flavobacteriaceae;Flavobacterium;
Zotu238	0	0	0	0	18	1	0	0	4	2	1	0	0	0	6	6	7	5	0	0	0	0	0	3	10	0	0	0	0	0	0	0	0	0	24	26	38	Bacteria;Bacteroidota;Cytophagia;Cytophagales;;;
Zotu239	0	0	0	0	0	0	0	0	0	0	0	0	0	6	0	0	0	0	0	0	0	0	0	0	0	151	134	9	0	7	2	0	39	9	7	1	0	Bacteria;Pseudomonadota;Gammaproteobacteria;Xanthomonadales;Xanthomonadaceae;Vulcaniibacterium;
Zotu240	0	0	0	0	0	0	1	0	0	10	3	0	0	7	0	0	0	10	3	0	0	0	0	0	0	0	0	0	0	0	0	0	1	6	0	0	0	Bacteria;Actinomycetota;Actinomycetes;Propionibacteriales;Nocardioidaceae;Marmoricola;
Zotu241	0	0	0	0	0	0	0	0	0	0	0	0	0	0	0	33	38	0	0	0	0	0	28	47	53	0	0	0	0	0	0	0	0	0	0	0	0	Bacteria;Bacillota;Clostridia;Eubacteriales;Clostridiaceae;Clostridium;
Zotu242	0	0	0	0	0	0	0	0	0	0	3	0	0	0	0	51	11	0	0	0	0	0	9	37	1	0	0	0	0	0	0	1	0	0	4	5	3	Bacteria;Bacillota;Bacilli;Lactobacillales;Streptococcaceae;Streptococcus;
Zotu243	0	0	0	0	0	0	0	0	0	0	0	0	0	0	0	1	0	0	0	0	0	0	0	0	1	329	10	1	0	0	0	0	0	1	2	0	0	Bacteria;Bacillota;Bacilli;Lactobacillales;Lactobacillaceae;Lactobacillus;
Zotu244	0	0	396	0	0	0	0	0	0	0	0	0	0	0	0	0	0	0	0	0	0	0	0	0	0	0	1	0	0	0	0	0	0	0	0	0	0	Bacteria;Bacteroidota;Bacteroidia;Bacteroidales;Tannerellaceae;Parabacteroides;
Zotu245	0	0	0	0	0	0	0	0	0	0	0	21	358	0	0	0	0	0	0	0	0	0	0	0	0	0	0	0	0	1	0	1	0	0	0	4	24	Bacteria;Pseudomonadota;Betaproteobacteria;Burkholderiales;Comamonadaceae;Rhodoferax;
Zotu246	0	441	0	0	0	0	0	0	0	0	0	0	0	0	0	0	0	0	0	0	0	0	0	0	0	0	0	0	0	0	0	0	0	0	0	0	0	Bacteria;Bacillota;Clostridia;Eubacteriales;Peptoniphilaceae;Peptoniphilus;
Zotu247	0	0	0	0	0	0	0	0	0	0	0	0	0	0	0	0	0	0	0	0	0	0	0	0	0	240	19	1	1	1	1	2	7	5	0	1	0	Bacteria;Bacillota;Clostridia;Eubacteriales;Lachnospiraceae;Mediterraneibacter;
Zotu248	0	0	0	0	16	0	2	85	0	0	0	15	0	0	0	0	0	163	63	0	23	23	0	0	0	0	0	0	0	0	3	0	0	0	0	0	0	Bacteria;Bacteroidota;Bacteroidia;Saprospirales;Saprospiraceae;;
Zotu249	131	0	0	341	0	0	0	0	0	0	0	0	0	0	0	0	0	0	0	0	0	0	0	0	0	0	0	0	0	0	0	0	0	0	0	0	4	Bacteria;Pseudomonadota;Betaproteobacteria;Burkholderiales;Oxalobacteraceae;Massilia;
Zotu250	0	0	0	0	0	0	0	0	0	0	7	0	0	0	0	0	0	0	0	0	0	0	0	0	0	6	233	3	1	1	5	0	90	7	0	0	0	Unclassified;;;;;;
Zotu251	0	0	0	0	0	0	0	0	7	0	0	0	0	0	0	0	0	409	0	0	0	0	0	0	0	0	0	0	0	0	0	0	0	0	0	0	0	Bacteria;Pseudomonadota;Gammaproteobacteria;Pseudomonadales;Pseudomonadaceae;Pseudomonas;
Zotu252	0	0	0	0	0	0	0	0	8	0	5	0	0	0	0	0	0	0	0	0	0	0	0	0	0	233	2	4	0	0	0	6	0	0	1	0	0	Bacteria;Bacillota;Clostridia;Eubacteriales;Lachnospiraceae;;
Zotu253	0	0	0	25	0	0	0	0	2	0	20	0	27	0	1	0	0	0	15	28	0	0	6	0	16	0	0	0	0	0	0	0	4	0	0	0	0	Unclassified;;;;;;
Zotu254	0	0	0	0	211	0	0	98	0	9	0	0	33	0	0	8	0	0	0	0	0	0	0	0	0	0	0	0	0	0	0	0	0	0	0	0	2	Bacteria;Bacteroidota;Flavobacteriia;Flavobacteriales;Flavobacteriaceae;Flavobacterium;
Zotu256	0	0	0	0	0	0	0	0	0	0	0	0	0	0	0	0	0	0	0	0	0	0	0	0	0	61	202	8	4	1	0	0	6	32	0	1	0	Unclassified;;;;;;
Zotu257	314	1	0	0	0	0	0	0	0	0	0	0	0	0	0	0	0	0	0	0	0	0	0	0	13	0	0	0	0	0	0	0	0	0	0	2	0	Bacteria;Actinomycetota;Actinomycetes;Bifidobacteriales;Bifidobacteriaceae;Bifidobacterium;
Zotu258	0	0	259	21	0	0	0	0	0	0	0	0	0	0	5	0	3	0	0	0	0	0	0	0	0	1	1	0	0	0	0	0	0	0	0	0	0	Bacteria;Actinomycetota;Actinomycetes;Micrococcales;Micrococcaceae;Kocuria;
Zotu259	0	236	0	63	0	0	0	0	0	0	0	0	0	0	0	0	0	0	0	0	0	0	0	0	0	11	8	1	0	1	0	0	6	9	10	0	4	Bacteria;Actinomycetota;Actinomycetes;Micrococcales;Micrococcaceae;Micrococcus;
Zotu260	0	0	0	0	10	0	26	95	0	0	0	0	57	0	0	0	0	0	0	0	0	0	20	0	0	0	0	0	4	3	13	17	0	0	6	13	0	Bacteria;Pseudomonadota;Gammaproteobacteria;Xanthomonadales;Xanthomonadaceae;Arenimonas;
Zotu261	0	0	0	0	45	19	7	0	0	0	0	0	0	0	0	0	0	0	0	0	0	0	0	0	0	0	0	72	1	25	72	45	0	0	0	0	0	Bacteria;Pseudomonadota;Gammaproteobacteria;Xanthomonadales;Rhodanobacteraceae;Ahniella;
Zotu262	299	0	0	30	0	0	0	0	0	0	0	0	0	0	0	0	0	0	0	0	0	0	0	0	0	0	0	0	0	0	0	0	0	0	0	0	0	Bacteria;Pseudomonadota;Alphaproteobacteria;Rhizobiales;Beijerinckiaceae;Methylobacterium;
Zotu263	0	25	275	52	0	0	0	0	0	0	5	0	0	0	0	0	0	0	0	0	0	0	0	0	0	0	5	0	0	0	0	0	5	0	0	0	0	Bacteria;Acidobacteriota;Holophagae;Holophagales;Holophagaceae;Holophaga;
Zotu264	270	0	0	0	0	0	0	0	0	0	0	24	0	0	0	0	0	0	0	0	0	0	0	0	0	0	0	0	0	0	0	0	0	0	0	0	0	Bacteria;Pseudomonadota;Alphaproteobacteria;Rhodobacterales;Rhodobacteraceae;Paracoccus;
Zotu265	43	314	2	90	0	0	2	0	0	0	4	0	0	0	0	0	0	1	0	0	0	0	0	0	0	6	8	0	0	1	0	0	2	0	0	0	0	Bacteria;Pseudomonadota;Betaproteobacteria;Burkholderiales;Comamonadaceae;Variovorax;
Zotu266	0	0	458	1	0	0	0	0	0	0	0	0	0	0	0	0	0	0	0	0	0	0	0	0	0	0	0	0	0	0	0	0	0	0	0	0	0	Bacteria;Pseudomonadota;Gammaproteobacteria;Pseudomonadales;Pseudomonadaceae;Pseudomonas;
Zotu267	80	0	226	54	0	0	0	0	2	0	1	0	0	0	0	0	0	0	0	0	0	2	0	6	0	0	0	0	0	0	0	0	0	0	0	0	0	Bacteria;Pseudomonadota;Alphaproteobacteria;Sphingomonadales;Sphingomonadaceae;Sphingomonas;
Zotu268	0	0	0	0	0	0	0	0	0	0	0	0	0	0	0	16	20	0	0	0	0	0	23	33	4	0	0	0	0	0	0	0	0	0	0	0	0	Bacteria;Pseudomonadota;Gammaproteobacteria;Enterobacterales;Vibrionaceae;Photobacterium;
Zotu269	0	0	0	0	2	5	20	0	0	0	0	0	12	0	0	0	0	0	0	0	0	0	3	1	0	0	0	42	3	11	35	30	0	0	0	14	30	Bacteria;Pseudomonadota;Alphaproteobacteria;Rhizobiales;Phyllobacteriaceae;Phyllobacterium;
Zotu270	0	0	0	0	0	0	0	0	0	0	0	0	71	0	0	0	0	0	0	0	0	0	0	0	0	0	0	0	0	0	1	0	0	0	0	0	0	Bacteria;Bacteroidota;Flavobacteriia;Flavobacteriales;Crocinitomicaceae;Fluviicola;
Zotu271	0	0	330	0	0	0	0	0	0	0	0	0	0	0	0	0	0	0	0	0	0	0	0	0	0	0	0	0	0	0	0	0	0	0	0	0	0	Bacteria;Actinomycetota;Actinomycetes;Actinomycetales;Actinomycetaceae;Actinomyces;
Zotu272	0	0	0	0	0	0	0	0	0	0	0	0	0	0	0	47	28	0	0	0	0	0	10	43	15	0	0	0	0	0	0	0	0	0	0	0	0	Bacteria;Pseudomonadota;Gammaproteobacteria;Enterobacterales;Vibrionaceae;Photobacterium;
Zotu273	0	0	0	0	0	0	79	0	0	4	0	0	187	0	0	0	0	0	0	0	0	0	0	0	0	0	0	0	0	0	0	0	0	0	0	0	56	Bacteria;Pseudomonadota;Betaproteobacteria;Burkholderiales;Oxalobacteraceae;Undibacterium;
Zotu274	305	0	0	0	0	0	0	0	3	0	0	0	0	0	0	0	0	0	0	0	0	0	0	0	0	0	6	0	0	0	0	10	0	0	0	0	0	Bacteria;Bacillota;Clostridia;Eubacteriales;Lachnospiraceae;;
Zotu275	298	189	0	7	0	0	0	0	0	0	0	0	0	0	0	0	0	2	0	0	0	5	0	0	0	0	0	0	0	0	0	0	0	0	0	0	0	Bacteria;Pseudomonadota;Gammaproteobacteria;Pseudomonadales;Pseudomonadaceae;Pseudomonas;
Zotu276	1	314	1	0	0	0	0	0	8	0	0	0	0	0	1	0	0	0	0	0	0	0	0	0	0	0	0	0	0	0	0	0	0	0	0	0	0	Bacteria;Actinomycetota;Actinomycetes;Bifidobacteriales;Bifidobacteriaceae;Bifidobacterium;
Zotu277	0	368	0	12	0	0	0	0	0	0	0	0	2	0	0	5	0	0	0	0	0	0	0	0	0	0	0	0	0	0	0	0	0	0	0	0	0	Bacteria;Actinomycetota;Actinomycetes;Micrococcales;Micrococcaceae;Micrococcus;
Zotu279	0	345	0	0	0	0	0	0	0	0	0	0	0	0	0	0	0	0	0	0	0	0	0	0	0	0	0	0	0	0	0	0	0	0	0	0	0	Bacteria;Pseudomonadota;Betaproteobacteria;Methylophilales;Methylophilaceae;Methylophilus;
Zotu281	0	0	0	0	1	1	0	0	0	0	0	0	0	0	0	0	0	0	20	0	0	0	0	0	12	0	0	4	88	10	8	32	5	0	62	0	6	Bacteria;Pseudomonadota;Betaproteobacteria;Burkholderiales;Comamonadaceae;Sphaerotilus;
Zotu282	0	0	0	0	0	0	2	0	13	42	26	0	0	5	12	3	8	0	0	0	0	0	0	0	0	0	0	1	0	0	0	1	0	0	0	0	0	Bacteria;Pseudomonadota;Betaproteobacteria;Burkholderiales;Comamonadaceae;Rhizobacter;
Zotu283	0	0	270	0	0	0	0	0	0	0	0	0	0	0	0	0	0	0	0	0	0	0	0	0	0	0	0	0	0	0	0	0	0	0	0	0	0	Bacteria;Pseudomonadota;Betaproteobacteria;Burkholderiales;Oxalobacteraceae;Massilia;
Zotu284	0	0	1	0	0	0	0	0	0	0	0	0	0	0	0	0	24	0	0	0	0	0	17	17	51	0	4	0	0	0	0	1	0	1	0	0	0	Bacteria;Bacillota;Bacilli;Lactobacillales;Streptococcaceae;Streptococcus;
Zotu285	0	0	0	0	0	0	0	0	0	0	0	0	0	0	0	0	0	0	0	0	0	0	0	0	0	199	4	0	0	2	0	0	0	0	0	0	0	Bacteria;Bacillota;Clostridia;Eubacteriales;Oscillospiraceae;Caproiciproducens;
Zotu286	0	39	93	60	0	0	0	0	0	0	0	0	0	0	46	0	0	0	0	0	0	0	0	0	0	40	1	0	0	0	0	1	18	0	0	0	0	Bacteria;Bacillota;Clostridia;Eubacteriales;PeptoniphilaceaeI;Finegoldia;
Zotu287	0	1	0	311	0	0	0	0	0	0	0	0	0	0	0	0	0	0	0	0	0	0	0	0	0	0	0	0	0	0	0	0	1	26	0	0	0	Bacteria;Actinomycetota;Actinomycetes;Micrococcales;Micrococcaceae;Micrococcus;
Zotu288	0	322	0	0	0	0	0	0	0	0	0	0	0	0	0	0	0	0	0	0	0	0	0	0	0	6	0	0	0	0	0	3	0	0	0	0	0	Bacteria;Bacillota;Clostridia;Eubacteriales;Lachnospiraceae;;
Zotu289	126	0	134	109	0	1	0	0	0	3	1	0	0	0	0	0	0	0	0	0	1	3	2	0	0	0	3	0	0	1	0	0	5	0	0	0	0	Bacteria;Pseudomonadota;Betaproteobacteria;Rhodocyclales;Rhodocyclaceae;Oryzomicrobium;
Zotu290	1	0	0	0	0	2	0	0	0	0	0	0	0	0	0	0	8	7	2	0	0	0	0	0	0	0	0	0	0	0	0	0	0	0	0	0	0	Bacteria;Pseudomonadota;Gammaproteobacteria;Pseudomonadales;Pseudomonadaceae;Pseudomonas;
Zotu291	0	0	0	0	0	0	0	0	0	0	0	0	0	0	0	63	11	0	0	0	0	0	30	26	51	0	0	0	0	0	0	0	0	0	0	0	0	Bacteria;Bacillota;Clostridia;Eubacteriales;Clostridiaceae;Clostridium;
Zotu292	290	0	77	65	0	0	0	0	0	0	0	6	0	0	0	0	0	0	0	0	0	0	0	4	0	1	1	0	0	0	0	0	0	0	0	0	0	Bacteria;Pseudomonadota;Gammaproteobacteria;Pseudomonadales;Pseudomonadaceae;Pseudomonas;
Zotu293	0	0	0	0	0	0	0	0	0	0	0	0	0	0	0	25	32	0	0	0	0	0	8	21	50	0	0	0	0	0	0	0	0	0	0	0	0	Bacteria;Pseudomonadota;Gammaproteobacteria;Enterobacterales;Vibrionaceae;Photobacterium;
Zotu294	0	0	170	0	0	0	0	0	0	13	0	0	0	0	0	0	0	0	0	0	0	0	0	0	0	6	24	0	1	1	0	0	11	22	0	7	0	Unclassified;;;;;;
Zotu295	0	0	0	0	5	1	2	0	84	51	15	0	0	0	0	7	0	0	4	0	0	0	0	0	0	0	0	14	10	19	13	8	2	5	0	0	0	Bacteria;Pseudomonadota;Betaproteobacteria;Burkholderiales;Comamonadaceae;Rhizobacter;
Zotu296	0	0	0	323	0	0	0	0	0	0	0	0	0	0	0	0	9	0	0	0	0	0	0	0	0	0	0	0	0	0	0	0	0	0	0	0	0	Bacteria;Actinomycetota;Actinomycetes;Micrococcales;Micrococcaceae;Micrococcus;
Zotu297	0	0	0	0	0	0	0	0	0	0	0	0	0	0	0	14	0	0	0	0	0	0	29	2	43	0	0	0	0	0	0	0	0	0	0	0	0	Bacteria;Pseudomonadota;Gammaproteobacteria;Enterobacterales;Vibrionaceae;Photobacterium;
Zotu298	0	427	0	0	0	0	0	0	0	0	0	0	0	0	1	0	0	0	0	0	0	0	0	0	0	0	0	0	0	0	0	0	0	0	0	0	0	Bacteria;Bacillota;Bacilli;Lactobacillales;Streptococcaceae;Streptococcus;
Zotu299	0	0	0	0	0	0	0	0	0	0	0	0	0	0	0	28	0	0	0	0	0	0	28	5	54	0	0	0	0	0	0	0	0	0	0	0	0	Bacteria;Bacillota;Clostridia;Eubacteriales;Tissierellaceae;Tepidimicrobium;
Zotu300	0	0	0	0	30	67	17	115	28	0	0	0	0	0	0	16	0	0	0	0	0	0	0	0	0	0	0	0	0	0	0	0	0	0	0	0	0	Bacteria;Pseudomonadota;Alphaproteobacteria;Sphingomonadales;Sphingomonadaceae;Sphingopyxis;
Zotu301	0	0	0	0	23	79	15	0	0	0	0	0	0	0	0	0	0	0	0	0	0	0	0	0	0	0	0	20	1	2	87	56	0	0	0	0	0	Bacteria;Pseudomonadota;Betaproteobacteria;Burkholderiales;Comamonadaceae;Rhodoferax;
Zotu302	1	0	252	40	0	0	0	0	0	0	0	6	0	0	0	0	0	0	0	0	0	0	0	0	1	0	0	0	0	0	0	0	0	0	1	0	0	Bacteria;Pseudomonadota;Gammaproteobacteria;Pseudomonadales;Pseudomonadaceae;Pseudomonas;
Zotu303	0	0	283	0	0	0	0	0	0	0	0	0	0	0	0	0	0	0	0	0	0	0	0	0	0	0	0	0	0	0	0	0	0	0	0	0	0	Bacteria;Pseudomonadota;Betaproteobacteria;Burkholderiales;Oxalobacteraceae;Massilia;
Zotu304	0	0	0	0	0	0	0	0	0	0	0	0	0	0	0	0	0	0	0	0	0	0	0	3	5	0	0	0	0	0	0	0	0	0	0	0	0	Bacteria;Fusobacteriota;Fusobacteriia;Fusobacteriales;Fusobacteriaceae;Fusobacterium;
Zotu305	0	0	0	0	0	0	0	0	0	0	0	0	0	0	0	26	0	0	0	0	0	0	31	28	28	0	15	0	0	0	0	10	1	0	0	0	0	Bacteria;Bacillota;Bacilli;Lactobacillales;Lactobacillaceae;Limosilactobacillus;
Zotu306	0	0	0	0	0	0	0	0	0	0	0	0	0	0	0	0	0	0	0	0	0	0	0	0	0	163	4	1	0	1	0	3	0	0	0	0	0	Bacteria;Bacillota;Clostridia;Eubacteriales;Lachnospiraceae;Mediterraneibacter;
Zotu307	0	0	0	0	106	8	33	0	27	0	0	0	0	0	0	0	0	38	3	0	0	7	0	0	0	0	0	0	0	0	54	8	0	0	0	0	0	Bacteria;Pseudomonadota;Betaproteobacteria;Burkholderiales;Comamonadaceae;Acidovorax;
Zotu308	211	59	0	9	0	0	0	0	0	0	58	0	0	0	0	0	0	0	0	0	0	0	0	0	0	0	0	0	0	0	0	0	0	0	0	0	0	Bacteria;Bacillota;Bacilli;Staphylococcales;Staphylococcaceae;Staphylococcus;
Zotu309	0	0	0	0	0	0	0	0	0	0	0	0	0	0	0	14	28	0	0	0	0	0	2	5	26	0	0	0	0	0	0	0	0	0	0	0	0	Bacteria;Fusobacteriota;Fusobacteriia;Fusobacteriales;Fusobacteriaceae;Psychrilyobacter;
Zotu310	0	0	0	0	0	0	0	0	0	0	0	18	5	0	3	4	0	1	0	9	11	3	11	3	0	0	0	0	0	0	0	0	0	0	4	2	8	Bacteria;Verrucomicrobia;Opitutae;Puniceicoccales;;;
Zotu311	0	0	0	0	0	0	0	0	0	1	0	0	0	0	0	0	0	0	0	0	0	0	0	0	0	0	0	0	7	0	0	0	0	0	0	0	24	Bacteria;Pseudomonadota;Betaproteobacteria;Burkholderiales;Comamonadaceae;Rhodoferax;
Zotu313	0	0	0	0	6	4	108	125	0	0	0	0	9	0	0	0	0	0	0	0	0	0	0	0	27	0	0	0	0	0	1	0	0	0	0	0	3	Bacteria;Pseudomonadota;Betaproteobacteria;Burkholderiales;Comamonadaceae;;
Zotu315	0	0	0	0	0	0	0	0	0	0	0	0	0	0	0	0	0	0	0	0	0	0	0	0	0	185	0	0	0	0	0	0	0	0	0	0	0	Bacteria;Bacillota;Clostridia;Eubacteriales;Oscillospiraceae;Anaeromassilibacillus;
Zotu316	0	244	0	0	0	0	0	0	0	0	0	0	0	0	0	0	0	0	0	0	0	0	0	0	0	0	0	0	0	0	0	0	0	0	0	0	0	Bacteria;Pseudomonadota;Gammaproteobacteria;Enterobacterales;Enterobacteriaceae;Enterobacter;
Zotu317	0	0	0	0	0	1	0	0	30	0	0	0	0	0	0	12	0	3	0	0	0	0	0	0	0	0	0	0	0	0	0	21	0	0	0	4	0	Bacteria;Pseudomonadota;Gammaproteobacteria;Enterobacterales;Alteromonadaceae;Rheinheimera;
Zotu319	228	0	0	0	0	0	0	0	0	28	0	0	0	0	0	0	0	0	0	0	0	0	0	0	0	0	1	0	0	0	0	0	0	0	0	0	0	Bacteria;Pseudomonadota;Alphaproteobacteria;Rhodobacterales;Rhodobacteraceae;Paracoccus;
Zotu321	0	0	241	2	0	0	0	0	0	0	29	0	0	0	0	0	0	0	0	0	0	0	0	0	0	0	0	0	0	0	0	0	0	0	0	0	0	Bacteria;Pseudomonadota;Alphaproteobacteria;Rhizobiales;Rhizobiaceae;Ochrobactrum;
Zotu322	0	1	0	0	0	0	0	0	0	0	0	0	0	0	0	0	0	0	0	0	0	0	0	0	0	0	0	1	118	1	1	20	0	3	0	0	4	Bacteria;Pseudomonadota;Betaproteobacteria;Burkholderiales;Comamonadaceae;Leptothrix;
Zotu323	251	0	0	0	0	0	0	0	0	0	0	0	0	0	0	0	0	0	0	0	0	0	0	0	0	0	0	0	0	0	0	0	0	0	0	0	0	Bacteria;Pseudomonadota;Alphaproteobacteria;Sphingomonadales;Erythrobacteraceae;Pelagerythrobacter;
Zotu324	0	0	0	0	0	0	0	0	0	0	0	0	0	0	0	41	6	0	0	0	0	0	49	33	19	0	1	0	0	0	0	4	0	0	0	0	0	Bacteria;Bacillota;Bacilli;Lactobacillales;Lactobacillaceae;Lactobacillus;
Zotu326	0	0	0	0	105	8	1	0	0	0	0	0	1	0	0	0	0	0	0	0	0	0	0	0	0	0	0	30	0	1	49	21	0	0	6	0	4	Bacteria;Pseudomonadota;Betaproteobacteria;Burkholderiales;Comamonadaceae;Rhodoferax;
Zotu327	0	0	0	0	0	0	0	0	5	0	32	0	0	0	0	4	0	0	0	0	0	15	0	0	0	0	0	28	23	26	2	13	0	0	0	0	0	Bacteria;Pseudomonadota;Betaproteobacteria;Burkholderiales;Rhodocyclaceae;Methyloversatilis;
Zotu328	0	0	0	0	0	1	9	0	0	0	0	0	0	0	0	0	0	0	0	0	0	0	0	0	0	0	0	0	0	0	0	0	0	0	0	4	2	Bacteria;Bacteroidota;Flavobacteriia;Flavobacteriales;Flavobacteriaceae;Flavobacterium;
Zotu329	0	0	0	0	0	0	0	0	0	0	0	0	0	0	0	16	0	0	0	0	0	0	16	9	0	0	0	0	0	0	0	0	5	1	17	0	4	Bacteria;Pseudomonadota;Gammaproteobacteria;Pseudomonadales;Moraxellaceae;Agitococcus;
Zotu330	0	0	0	0	0	0	0	0	0	0	0	0	0	0	0	0	0	0	0	0	0	0	0	0	0	0	0	0	0	0	0	0	0	0	0	0	77	Bacteria;Bacteroidota;Flavobacteriia;Flavobacteriales;Weeksellaceae;Chryseobacterium;
Zotu331	0	0	0	0	0	0	0	0	0	0	0	0	0	0	0	0	0	0	0	0	0	0	0	0	0	90	43	2	1	0	0	0	22	5	0	4	0	Bacteria;Bacillota;Clostridia;Eubacteriales;Lachnospiraceae;Mediterraneibacter;
Zotu332	0	0	0	0	0	1	100	0	0	0	0	0	90	0	0	0	0	0	0	0	0	0	0	0	0	0	0	0	0	0	0	1	0	0	0	0	39	Bacteria;Pseudomonadota;Betaproteobacteria;Burkholderiales;Oxalobacteraceae;Undibacterium;
Zotu333	0	0	223	0	0	0	0	0	0	0	0	0	0	0	0	0	0	9	0	0	0	0	0	0	0	0	0	0	0	0	0	0	0	0	0	0	0	Bacteria;Actinomycetota;Actinomycetes;Frankiales;Geodermatophilaceae;Blastococcus;
Zotu334	0	0	0	0	0	0	0	0	0	0	0	0	0	0	0	0	0	0	0	0	0	0	0	0	0	15	86	1	0	3	0	2	51	11	38	0	0	Unclassified;;;;;;
Zotu335	0	0	0	0	0	11	15	0	0	0	0	0	0	0	0	0	0	0	0	0	0	0	0	0	0	0	0	7	20	47	34	98	0	0	0	0	0	Bacteria;Pseudomonadota;Betaproteobacteria;Burkholderiales;Oxalobacteraceae;Undibacterium;
Zotu336	0	0	0	0	59	10	1	181	0	0	0	0	0	0	1	0	0	0	0	0	0	0	0	0	0	0	0	2	4	3	21	11	0	0	0	0	0	Bacteria;Pseudomonadota;Betaproteobacteria;Burkholderiales;Comamonadaceae;Rhodoferax;
Zotu337	0	0	0	0	0	0	0	0	39	18	0	58	14	0	7	0	0	0	0	0	0	0	0	0	0	0	0	0	0	0	0	0	0	0	0	1	0	Bacteria;Verrucomicrobia;Opitutae;Puniceicoccales;;;
Zotu338	0	0	0	0	0	0	0	0	0	0	0	0	0	0	0	0	0	53	3	0	0	50	0	0	0	0	0	0	0	0	0	0	0	0	0	59	0	Bacteria;Pseudomonadota;Gammaproteobacteria;Pseudomonadales;Perlucidibacaceae;Paraperlucidibaca;;
Zotu339	0	0	0	0	0	0	0	0	0	0	0	0	0	0	0	0	0	0	0	0	0	0	0	0	0	0	0	0	0	0	0	0	0	0	0	0	0	Bacteria;Bacteroidota;Cytophagia;;;;
Zotu340	0	0	0	0	0	8	0	0	0	0	12	0	0	0	0	27	0	0	34	0	0	0	14	0	0	0	0	0	0	1	1	19	11	0	5	12	0	Bacteria;Pseudomonadota;Gammaproteobacteria;Enterobacterales;Alteromonadaceae;Rheinheimera;
Zotu341	0	0	0	0	0	0	0	0	0	0	0	0	0	0	0	0	0	67	28	0	0	68	0	2	0	0	0	0	0	0	0	0	0	0	15	5	0	Bacteria;Bacteroidota;Bacteroidia;Saprospirales;Saprospiraceae;;
Zotu342	0	0	0	0	0	0	0	0	0	0	0	0	0	0	0	0	0	34	0	0	0	0	0	0	0	0	0	0	0	0	0	0	0	0	0	9	0	Bacteria;Pseudomonadota;Gammaproteobacteria;Chromatiales;Chromatiaceae;Pararheinheimera;
Zotu343	0	0	0	0	0	0	0	0	0	0	0	0	0	0	0	0	0	0	0	0	0	0	0	0	0	152	8	0	0	1	0	1	0	0	0	1	0	Bacteria;Bacillota;Clostridia;Eubacteriales;Lachnospiraceae;Mediterraneibacter;
Zotu344	142	0	0	53	0	0	0	0	0	0	0	54	0	19	2	0	0	0	0	0	0	0	0	0	0	0	0	0	0	1	0	0	0	0	0	0	0	Bacteria;Pseudomonadota;Alphaproteobacteria;Sphingomonadales;Sphingomonadaceae;Sphingobium;
Zotu345	245	0	0	2	0	0	0	0	0	0	0	0	0	0	0	0	0	0	0	0	0	0	0	0	0	0	0	0	0	0	0	0	0	0	0	0	0	Bacteria;Pseudomonadota;Alphaproteobacteria;Sphingomonadales;Sphingomonadaceae;Sphingobium;
Zotu346	0	0	0	0	0	1	1	0	0	0	0	0	0	0	0	0	0	0	0	0	0	0	0	0	0	0	0	163	2	4	12	1	0	0	0	0	0	Bacteria;Pseudomonadota;Betaproteobacteria;Burkholderiales;Comamonadaceae;Rhodoferax;
Zotu347	0	0	0	0	0	178	0	0	0	0	0	0	0	0	0	0	0	0	0	0	0	0	0	0	0	0	0	0	0	0	0	0	0	0	0	0	1	Bacteria;Pseudomonadota;Betaproteobacteria;Burkholderiales;Oxalobacteraceae;Undibacterium;
Zotu348	0	0	0	76	0	0	0	0	10	0	0	0	0	0	0	0	0	0	0	0	0	0	0	0	0	5	34	0	0	0	0	1	0	7	10	3	2	Bacteria;Bacillota;Bacilli;Lactobacillales;Streptococcaceae;Streptococcus;
Zotu349	0	0	0	0	14	1	0	0	49	38	28	0	35	0	0	0	0	55	3	0	0	0	0	0	0	0	0	0	4	0	1	5	0	0	7	19	14	Bacteria;Myxococcota;Polyangia;Polyangiales;Polyangiaceae;Pajaroellobacter;
Zotu350	343	0	0	29	0	0	0	0	0	0	0	0	0	0	0	0	0	0	0	0	0	0	0	0	0	0	0	0	1	0	0	0	0	0	0	0	0	Bacteria;Pseudomonadota;Alphaproteobacteria;Rhizobiales;Nitrobacteraceae;Rhodopseudomonas;
Zotu351	0	0	0	0	0	0	0	0	0	0	0	0	0	0	0	0	0	34	29	0	22	0	7	0	0	0	0	0	0	1	0	0	0	0	0	12	8	Bacteria;Pseudomonadota;Betaproteobacteria;Casimicrobium;Casimicrobiaceae;Casimicrobium;
Zotu352	115	0	200	0	0	0	0	0	0	0	0	0	0	0	2	0	0	0	0	0	0	0	0	0	0	0	0	0	0	0	0	0	0	0	0	0	0	Bacteria;Pseudomonadota;Betaproteobacteria;Burkholderiales;Alcaligenaceae;Achromobacter;
Zotu353	0	0	0	0	16	11	4	0	0	0	0	0	0	0	0	0	0	0	0	0	0	0	0	4	0	0	0	103	2	61	19	13	0	0	0	0	0	Bacteria;Pseudomonadota;Betaproteobacteria;Methylophilales;Methylophilaceae;Methylotenera;
Zotu354	0	0	0	0	0	0	0	0	0	0	0	0	0	0	0	0	0	0	0	0	0	0	0	0	0	0	0	0	0	0	0	0	0	0	0	8	125	Bacteria;Bacteroidota;Bacteroidia;Cytophagales;Spirosomaceae;Arcicella;
Zotu355	0	0	0	0	0	0	0	0	0	0	0	0	0	0	0	15	20	0	0	0	0	0	28	0	13	0	0	0	0	0	0	0	0	0	0	0	0	Bacteria;Pseudomonadota;Alphaproteobacteria;Rhizobiales;Parvibaculaceae;;
Zotu356	0	0	0	0	2	0	0	185	0	0	0	0	0	0	0	0	0	0	0	0	0	0	0	0	0	0	0	3	9	6	2	11	0	0	0	0	0	Bacteria;Bdellovibrionota;Bdellovibrionia;Bdellovibrionales;Bdellovibrionaceae;Bdellovibrio;
Zotu358	0	0	0	0	0	0	0	0	0	0	0	0	0	0	0	0	0	0	0	0	0	0	0	0	0	129	0	1	0	0	0	1	0	0	0	0	0	Bacteria;Bacillota;Clostridia;Eubacteriales;Oscillospiraceae;Oscillibacter;
Zotu359	0	0	0	0	0	2	63	0	0	0	0	1	0	0	0	0	0	3	0	0	0	0	0	0	0	0	0	1	3	19	12	2	0	0	17	3	83	Bacteria;Pseudomonadota;Alphaproteobacteria;Sphingomonadales;Sphingomonadaceae;Sphingorhabdus;
Zotu360	0	0	0	0	0	0	0	0	0	0	0	0	0	0	0	0	0	0	0	0	0	0	0	0	0	0	0	0	0	0	0	0	0	0	0	0	0	Bacteria;Pseudomonadota;Betaproteobacteria;Burkholderiales;Comamonadaceae;Limnohabitans;
Zotu361	0	0	0	0	0	0	0	0	0	0	0	33	10	6	0	0	0	0	0	2	28	8	6	0	1	0	0	0	0	0	0	0	0	0	0	6	3	Bacteria;Verrucomicrobia;Opitutae;Puniceicoccales;;;
Zotu362	165	0	0	0	0	0	0	0	0	0	0	0	0	0	0	0	0	0	0	0	0	0	0	0	0	0	6	2	0	0	0	1	0	0	0	0	0	Bacteria;Bacteroidota;Bacteroidia;Bacteroidales;Muribaculaceae;Heminiphilus;
Zotu363	0	0	0	0	0	63	0	0	0	0	0	0	0	0	0	0	2	0	0	0	0	0	0	11	0	0	0	1	0	0	0	0	0	0	0	0	0	Bacteria;Pseudomonadota;Alphaproteobacteria;Caulobacterales;Caulobacteraceae;Caulobacter;
Zotu364	0	0	0	0	39	36	117	0	0	0	0	0	0	0	0	0	0	0	0	0	0	0	0	0	0	0	0	0	0	0	0	0	0	0	0	0	0	Bacteria;Bacteroidota;Flavobacteriia;Flavobacteriales;Flavobacteriaceae;Flavobacterium;
Zotu365	0	0	0	0	0	3	23	212	0	0	0	0	0	0	0	0	0	0	0	0	0	0	0	0	0	0	0	8	5	2	6	4	0	0	0	0	0	Bacteria;Pseudomonadota;Betaproteobacteria;Burkholderiales;Comamonadaceae;Rhizobacter;
Zotu366	0	0	0	0	0	0	0	0	0	0	0	0	0	0	0	8	15	0	0	0	0	0	5	16	36	0	0	0	0	0	0	0	0	0	0	0	0	Bacteria;Bacillota;Bacilli;Lactobacillales;Streptococcaceae;Streptococcus;
Zotu367	124	0	5	60	0	0	0	0	0	0	7	0	0	0	0	0	0	0	0	0	0	0	0	0	0	0	10	0	0	0	0	0	0	0	0	0	0	Bacteria;Pseudomonadota;Betaproteobacteria;Burkholderiales;Comamonadaceae;Comamonas;
Zotu368	0	0	0	207	0	0	0	0	0	0	0	0	0	0	0	0	0	0	0	0	0	0	0	0	0	0	0	0	0	0	0	0	0	0	0	0	0	Bacteria;Bacteroidota;Bacteroidia;Cytophagales;Cytophagaceae;Cytophaga;
Zotu369	0	0	0	0	0	0	0	0	0	0	0	0	0	11	0	0	0	0	0	0	0	0	12	23	0	0	0	0	0	0	0	0	0	0	3	0	4	Bacteria;Bacteroidota;Flavobacteriia;Flavobacteriales;Flavobacteriaceae;Flavobacterium;
Zotu370	0	0	220	3	0	0	0	0	0	0	0	0	0	0	0	0	0	0	0	0	0	0	0	0	0	0	0	0	0	0	0	0	0	0	0	0	0	Bacteria;Pseudomonadota;Betaproteobacteria;Burkholderiales;Oxalobacteraceae;Massilia;
Zotu371	0	0	0	0	34	9	12	0	0	0	0	0	0	0	0	0	0	0	0	0	0	0	0	0	0	0	0	18	18	36	15	65	0	0	0	0	0	Bacteria;Pseudomonadota;Betaproteobacteria;Burkholderiales;Comamonadaceae;Rhizobacter;
Zotu373	0	0	0	0	0	0	0	0	0	0	0	0	0	0	0	10	9	0	0	0	0	0	0	18	0	0	0	0	0	0	0	0	0	0	0	0	0	Bacteria;Pseudomonadota;Gammaproteobacteria;Pseudomonadales;Moraxellaceae;Alkanindiges;
Zotu374	0	0	0	0	116	1	8	0	0	0	11	0	0	3	0	0	0	1	0	0	0	0	0	18	0	0	0	4	0	2	7	18	0	0	0	0	1	Bacteria;Bacteroidota;Bacteroidia;Cytophagales;Spirosomaceae;Emticicia;
Zotu375	0	0	0	0	0	0	0	0	0	0	0	0	0	0	0	0	0	0	0	0	0	0	0	0	0	0	0	0	0	0	0	0	0	0	94	0	40	Bacteria;Bacteroidota;Flavobacteriia;Flavobacteriales;Flavobacteriaceae;Flavobacterium;
Zotu376	0	264	0	0	0	0	0	0	0	1	0	0	0	0	0	0	0	0	0	0	0	0	0	0	0	1	1	0	0	0	0	10	0	0	0	0	0	Bacteria;Bacillota;Clostridia;Eubacteriales;Oscillospiraceae;Subdoligranulum;
Zotu377	241	2	1	1	0	0	0	0	0	0	0	0	0	0	0	0	0	0	0	0	0	0	0	0	0	0	0	0	0	0	0	0	0	0	0	0	0	Bacteria;Bacillota;Bacilli;Staphylococcales;Staphylococcaceae;Staphylococcus;
Zotu379	0	0	182	0	0	0	0	0	0	0	0	0	0	0	0	0	0	0	0	0	0	0	0	0	0	0	0	0	0	0	0	0	0	0	0	0	0	Bacteria;Bacillota;Clostridia;Eubacteriales;Peptoniphilaceae;Finegoldia;
Zotu380	0	0	0	0	0	0	0	0	0	0	0	0	0	0	0	0	0	0	0	0	0	0	0	0	0	58	31	1	0	2	0	0	12	11	14	0	0	Bacteria;Pseudomonadota;Betaproteobacteria;Burkholderiales;Comamonadaceae;Schlegelella;
Zotu381	0	0	0	0	0	0	0	0	0	0	0	0	0	0	0	0	0	0	0	1	0	0	1	0	0	0	0	0	0	0	0	0	0	0	0	0	0	Bacteria;Cyanobacteria;Chroobacteria;Pleurocapsales;;;
Zotu382	0	0	0	0	0	0	0	0	0	0	0	0	0	0	0	0	0	0	0	0	18	0	0	0	0	0	0	24	0	39	4	5	0	0	36	17	26	Bacteria;Bacteroidota;Saprospiria;Saprospirales;;;
Zotu383	0	0	0	0	0	0	212	0	0	0	0	0	0	0	0	0	0	0	0	0	0	0	0	0	0	0	0	0	0	0	0	0	0	0	0	0	0	Bacteria;Pseudomonadota;Alphaproteobacteria;Rhodospirillales;Micavibrio;;
Zotu384	0	0	0	0	7	0	85	0	16	0	0	0	0	0	12	0	0	0	4	0	0	0	0	0	0	0	0	1	0	6	0	1	8	0	0	1	0	Bacteria;Pseudomonadota;Betaproteobacteria;Burkholderiales;Comamonadaceae;Aquabacterium;
Zotu385	0	0	191	0	0	0	0	0	0	0	0	0	0	0	0	0	0	0	0	0	0	0	0	0	0	3	1	0	0	0	0	3	0	0	0	0	0	Bacteria;Bacillota;Clostridia;Eubacteriales;Lachnospiraceae;Kineothrix;
Zotu387	0	0	0	0	0	0	0	0	0	0	0	0	0	0	0	17	20	0	0	0	0	0	14	15	28	0	0	0	0	0	0	0	0	0	0	0	0	Bacteria;Bacillota;Bacilli;Lactobacillales;Lactobacillaceae;Limosilactobacillus;
Zotu388	0	186	0	24	0	0	0	0	0	0	0	0	0	0	0	0	0	0	0	0	0	0	0	0	0	0	1	0	0	0	0	0	3	0	0	0	0	Bacteria;Pseudomonadota;Gammaproteobacteria;Legionellales;Coxiellaceae;;
Zotu389	0	219	0	0	0	0	0	0	0	0	0	0	0	0	0	0	0	0	0	0	0	0	0	0	0	0	0	0	0	0	0	0	0	0	0	0	0	Bacteria;Actinomycetota;Actinomycetes;Micrococcales;Micrococcaceae;Glutamicibacter;
Zotu390	0	0	0	0	0	0	0	0	0	0	0	0	0	0	0	0	0	0	0	0	0	0	0	0	0	105	12	1	0	0	0	0	1	0	0	0	0	Bacteria;Bacillota;Clostridia;Eubacteriales;Lachnospiraceae;Mediterraneibacter;
Zotu391	0	0	219	0	0	0	0	0	0	0	0	0	0	0	0	0	0	0	0	0	0	0	0	0	0	0	0	0	0	0	0	0	0	0	0	0	0	Bacteria;Bacillota;Bacilli;Staphylococcales;Staphylococcaceae;Staphylococcus;
Zotu393	0	0	0	0	0	106	15	0	0	0	0	0	0	0	0	0	0	0	0	0	0	0	0	0	0	0	0	0	0	0	2	66	0	0	3	0	0	Bacteria;Pseudomonadota;Betaproteobacteria;Burkholderiales;Oxalobacteraceae;Undibacterium;
Zotu394	0	0	0	0	125	74	9	0	0	0	0	0	0	0	0	0	0	0	0	0	0	0	0	0	0	0	0	0	0	0	0	1	0	0	0	0	0	Bacteria;Pseudomonadota;Betaproteobacteria;Burkholderiales;Comamonadaceae;;
Zotu395	0	0	0	0	6	2	0	0	39	27	28	0	36	0	15	4	0	0	0	0	0	0	0	2	0	0	0	0	0	0	0	0	10	0	0	0	0	Bacteria;Pseudomonadota;Deltaproteobacteria;Bradymonadales;;;
Zotu396	0	0	0	173	0	0	0	0	0	0	0	0	0	0	0	0	0	0	0	0	0	0	0	0	0	0	0	0	0	0	0	0	0	0	0	0	0	Bacteria;Pseudomonadota;Betaproteobacteria;Burkholderiales;Oxalobacteraceae;Massilia;
Zotu397	98	0	0	147	0	0	0	0	0	0	0	0	0	0	0	0	0	0	0	0	0	0	0	0	0	1	0	1	0	0	0	0	0	0	0	0	0	Bacteria;Pseudomonadota;Betaproteobacteria;Burkholderiales;Burkholderiaceae;Paraburkholderia;
Zotu398	0	0	0	13	0	0	0	0	0	0	0	0	0	0	0	4	0	0	0	0	0	0	0	0	0	22	75	0	0	0	0	0	48	0	0	0	0	Bacteria;Pseudomonadota;Gammaproteobacteria;Pseudomonadales;Pseudomonadaceae;Pseudomonas;
Zotu399	0	0	0	0	0	0	0	0	0	0	0	0	0	0	0	7	0	0	0	0	0	1	4	7	0	0	0	0	0	0	0	0	0	0	0	0	0	Bacteria;Bacillota;Bacilli;Bacillales;Bacillaceae;Geobacillus;
Zotu400	0	0	0	0	0	0	0	0	0	0	0	0	0	0	0	0	0	85	12	0	36	55	0	0	0	0	0	0	0	0	0	0	0	0	0	0	0	Bacteria;Pseudomonadota;Alphaproteobacteria;Holosporales;;;
Zotu401	193	0	0	0	0	0	0	0	0	0	0	0	0	0	0	0	0	0	0	0	0	0	0	0	0	2	0	0	0	0	0	0	0	0	0	0	0	Bacteria;Pseudomonadota;Alphaproteobacteria;Sphingomonadales;Sphingomonadaceae;Sphingomonas;
Zotu402	158	0	0	0	0	0	0	0	0	0	0	0	0	0	0	0	0	0	0	0	0	0	0	0	0	0	0	0	0	0	0	0	0	0	0	0	0	Bacteria;Myxococcota;Polyangia;Nannocystales;Nannocystaceae;Nannocystis;
Zotu403	180	0	3	0	0	0	0	0	0	0	0	0	0	0	0	0	0	0	0	0	0	0	0	0	0	0	0	0	0	0	0	0	0	0	0	0	0	Bacteria;Pseudomonadota;Betaproteobacteria;Burkholderiales;Comamonadaceae;Diaphorobacter;
Zotu404	0	0	0	0	0	2	168	0	0	0	0	0	0	0	0	0	0	0	0	0	0	0	0	0	0	0	0	0	0	0	2	1	0	0	0	0	0	Bacteria;Pseudomonadota;Betaproteobacteria;Burkholderiales;Comamonadaceae;Pelomonas;
Zotu405	0	0	0	0	0	0	0	0	0	0	0	0	0	0	0	0	0	0	0	0	0	0	0	0	0	81	19	0	0	0	0	1	0	0	0	0	0	Bacteria;Bacillota;Clostridia;Eubacteriales;Butyricicoccaceae;Butyricicoccus;
Zotu406	0	0	0	0	4	63	71	0	0	0	0	0	0	0	0	0	0	0	0	0	0	0	0	0	0	0	0	2	0	0	3	5	0	0	0	0	0	Bacteria;Pseudomonadota;Betaproteobacteria;Burkholderiales;Comamonadaceae;Acidovorax;
Zotu407	0	0	0	0	0	0	0	0	0	0	0	0	0	0	0	244	0	0	0	0	0	0	7	35	34	0	0	0	0	0	0	0	0	0	0	0	0	Bacteria;Bacillota;Bacilli;Lactobacillales;Lactobacillaceae;Lactobacillus;
Zotu408	0	0	0	0	0	0	0	0	19	0	0	0	0	0	0	5	0	0	0	0	0	4	0	0	0	0	0	0	0	0	0	0	0	0	4	7	41	Bacteria;Pseudomonadota;Gammaproteobacteria;Enterobacterales;Alteromonadaceae;Rheinheimera;
Zotu409	175	0	0	0	0	0	0	0	0	0	0	0	0	0	0	0	0	0	0	0	0	0	0	0	0	0	0	0	2	0	0	0	0	0	0	0	0	Bacteria;Pseudomonadota;Betaproteobacteria;Burkholderiales;Comamonadaceae;;
Zotu410	168	0	0	0	0	0	0	0	0	0	0	0	0	0	0	0	0	0	0	0	0	0	0	0	0	0	0	0	0	0	0	0	0	0	0	0	0	Bacteria;Actinomycetota;Actinomycetes;Micrococcales;Micrococcaceae;Arthrobacter;
Zotu412	0	0	0	0	0	0	0	0	0	0	0	0	0	0	0	0	0	0	0	0	0	0	0	0	0	102	4	0	0	0	0	0	4	0	0	0	0	Bacteria;Bacillota;Clostridia;Eubacteriales;Lachnospiraceae;Mediterraneibacter;
Zotu413	172	0	0	0	0	0	0	0	0	0	0	0	0	0	0	0	0	0	0	0	0	0	0	0	0	0	0	0	0	0	0	0	0	0	0	0	0	Bacteria;Pseudomonadota;Betaproteobacteria;Burkholderiales;Oxalobacteraceae;Paucimonas;
Zotu414	0	0	0	0	11	8	93	0	3	0	0	20	0	0	0	25	0	0	0	0	0	3	0	6	0	0	0	1	0	2	0	0	0	0	0	0	0	Bacteria;Pseudomonadota;Betaproteobacteria;Burkholderiales;Comamonadaceae;Paucibacter;
Zotu415	0	161	0	0	0	0	0	0	0	0	0	0	0	0	0	0	0	0	0	0	0	0	0	0	0	0	0	0	0	0	0	0	0	0	0	0	0	Bacteria;Bacillota;Clostridia;Eubacteriales;Peptoniphilaceae;Ezakiella;
Zotu416	156	0	0	62	0	0	0	0	0	0	0	0	0	0	0	0	0	0	0	0	0	0	0	0	0	0	0	0	0	0	0	0	0	0	0	0	0	Bacteria;Pseudomonadota;Betaproteobacteria;Burkholderiales;Alcaligenaceae;Pigmentiphaga;
Zotu417	0	0	221	0	0	0	0	0	0	0	0	0	0	0	0	0	0	0	0	0	0	0	0	0	0	0	0	0	0	0	0	0	0	0	0	0	0	Bacteria;Bdellovibrionota;Bdellovibrionia;;;;
Zotu418	0	0	0	0	0	0	0	0	0	0	0	0	0	0	0	0	0	0	0	0	0	0	0	0	0	95	0	0	0	0	0	0	0	0	0	0	0	Bacteria;Bacillota;Clostridia;Eubacteriales;Oscillospiraceae;Phocea;
Zotu419	1	0	99	116	0	0	0	0	0	0	0	0	0	0	0	0	0	0	0	0	0	0	0	0	0	0	0	0	0	0	0	0	0	0	0	0	0	Bacteria;Pseudomonadota;Betaproteobacteria;Burkholderiales;Oxalobacteraceae;Massilia;
Zotu420	0	0	0	0	0	0	0	0	0	0	0	0	0	0	0	0	0	0	0	0	0	0	0	0	0	110	13	1	0	0	0	0	4	0	0	0	0	Bacteria;Bacillota;Clostridia;Eubacteriales;Lachnospiraceae;Mediterraneibacter;
Zotu421	167	0	0	0	0	0	0	0	0	0	0	0	0	0	0	0	0	0	0	0	0	0	0	0	0	0	0	0	0	0	0	0	0	0	0	0	0	Bacteria;Bacteroidota;Bacteroidia;Bacteroidales;Rikenellaceae;Alistipes;
Zotu422	139	0	0	0	0	0	0	0	0	0	0	0	0	0	0	0	0	0	0	0	0	0	0	0	0	0	0	0	0	0	0	0	0	0	0	0	0	Bacteria;Pseudomonadota;Alphaproteobacteria;Rhizobiales;Xanthobacteraceae;Afipia;
Zotu423	0	0	0	0	0	0	0	0	0	0	0	0	0	0	0	0	13	0	0	0	0	0	0	0	0	0	0	0	0	0	0	0	0	0	0	0	0	Bacteria;Pseudomonadota;Gammaproteobacteria;Chromatiales;Chromatiaceae;Pararheinheimera;
Zotu424	0	0	0	126	0	0	0	0	0	0	0	0	0	5	11	0	0	0	0	0	0	0	0	0	0	0	3	0	0	0	0	0	3	0	0	0	0	Bacteria;Actinomycetota;Actinomycetes;Micrococcales;Micrococcaceae;Kocuria;
Zotu425	0	0	0	0	0	0	0	0	0	0	0	0	0	0	0	0	0	0	0	0	0	0	0	0	0	0	0	0	9	0	103	0	0	0	0	0	0	Bacteria;Pseudomonadota;Betaproteobacteria;Burkholderiales;Comamonadaceae;Sphaerotilus;
Zotu426	0	0	0	0	0	0	0	0	0	0	0	0	0	0	0	0	0	0	0	0	0	0	0	0	5	0	0	0	0	0	0	0	0	0	0	20	0	Bacteria;Pseudomonadota;Gammaproteobacteria;Pseudomonadales;Moraxellaceae;Alkanindiges;
Zotu427	105	0	0	0	0	0	0	0	0	2	0	25	10	0	19	0	0	0	0	0	0	0	4	0	0	0	0	0	0	0	0	0	0	0	0	0	0	Bacteria;Bacillota;Bacilli;Bacillales;Bacillaceae;Anoxybacillus;
Zotu428	0	0	0	0	0	0	0	0	0	0	0	0	33	56	0	3	0	0	0	0	0	0	0	0	0	0	0	0	0	0	0	0	0	0	7	0	0	Bacteria;Pseudomonadota;Betaproteobacteria;Burkholderiales;Burkholderiaceae;Caballeronia;
Zotu429	0	0	0	0	83	0	6	43	0	0	0	0	15	0	33	0	0	0	0	0	0	0	0	0	0	0	0	9	0	1	3	0	0	0	0	0	0	Bacteria;Pseudomonadota;Betaproteobacteria;Burkholderiales;Comamonadaceae;Rhodoferax;
Zotu430	0	0	0	166	0	0	0	0	0	0	0	0	0	0	0	0	0	0	0	0	0	0	0	0	0	0	0	0	0	0	0	0	0	0	0	0	0	Bacteria;Pseudomonadota;Alphaproteobacteria;Rhizobiales;Devosiaceae;Devosia;
Zotu431	0	0	0	174	0	0	0	0	0	0	0	0	0	0	0	0	0	0	0	0	0	0	0	0	0	0	1	0	0	0	0	0	0	0	0	0	0	Bacteria;Pseudomonadota;Gammaproteobacteria;Pseudomonadales;Moraxellaceae;Acinetobacter;
Zotu432	0	0	0	0	0	0	0	0	0	0	0	0	0	0	0	0	0	0	0	0	0	0	0	0	0	0	0	0	0	0	0	0	0	0	0	0	0	Bacteria;Bacteroidota;Flavobacteriia;Flavobacteriales;Crocinitomicaceae;;
Zotu433	146	0	0	0	0	0	0	0	0	0	0	0	0	0	0	0	0	0	0	0	0	0	0	0	0	1	0	0	0	0	0	0	8	0	0	0	0	Bacteria;Actinomycetota;Actinomycetes;Mycobacteriales;Corynebacteriaceae;Corynebacterium;
Zotu434	0	0	133	0	0	0	0	0	0	0	0	0	0	0	0	0	0	0	0	0	0	0	0	0	0	0	0	0	0	0	0	0	0	0	0	0	0	Bacteria;Pseudomonadota;Alphaproteobacteria;Rhizobiales;Nitrobacteraceae;Rhodopseudomonas;
Zotu436	0	0	0	0	25	4	10	0	0	0	0	0	0	0	5	0	0	2	0	0	0	0	0	0	0	0	0	17	6	25	7	5	0	0	6	0	3	Bacteria;Pseudomonadota;Betaproteobacteria;Burkholderiales;Comamonadaceae;Rubrivivax;
Zotu437	0	0	0	0	0	0	0	0	0	0	0	9	0	0	0	0	0	0	0	0	0	0	0	0	0	0	0	0	0	0	0	0	0	0	0	0	0	Bacteria;Bacillota;Thermoanaerobacteria;Thermoanaerobacterales;Thermoanaerobacteriaceae;Thermoanaerobacterium;
Zotu438	0	0	0	0	0	0	0	0	0	0	0	0	0	0	0	8	13	0	0	0	0	0	0	10	15	0	0	0	0	0	0	0	0	0	0	0	0	Bacteria;Fusobacteriota;Fusobacteriia;Fusobacteriales;Fusobacteriaceae;Cetobacterium;
Zotu439	0	0	129	0	0	0	0	0	0	0	0	0	0	0	0	0	0	0	0	0	0	0	0	0	0	0	0	0	0	0	0	0	0	0	0	0	0	Bacteria;Bacillota;Bacilli;Paenibacillales;Paenibacillaceae;Paenibacillus;
Zotu440	0	0	0	0	3	0	5	0	2	7	2	0	0	100	0	0	0	1	0	0	0	0	0	0	0	0	0	1	0	0	3	0	0	9	0	0	0	Bacteria;Pseudomonadota;Gammaproteobacteria;Nevskiales;Nevskiaceae;Stenotrophobium;
Zotu441	0	0	0	0	0	0	0	0	0	0	0	0	0	0	0	0	0	0	0	0	0	0	0	0	0	0	0	0	0	0	0	0	0	0	0	0	0	Bacteria;Bacteroidota;Flavobacteriia;Flavobacteriales;Flavobacteriaceae;Flavobacterium;
Zotu442	0	0	0	135	0	0	0	0	0	0	0	0	0	0	0	0	0	0	0	0	0	0	0	0	0	0	0	0	0	0	0	0	0	0	1	0	0	Bacteria;Pseudomonadota;Alphaproteobacteria;Sphingomonadales;Sphingomonadaceae;Novosphingobium;
Zotu443	0	0	0	0	0	0	1	0	0	0	0	0	0	0	0	0	0	127	20	0	6	22	0	0	0	0	0	0	0	0	1	0	0	0	0	0	0	Bacteria;Myxococcota;Polyangia;Polyangiales;Sandaracinaceae;Sandaracinus;
Zotu445	0	0	0	0	0	0	0	0	0	0	0	0	0	0	0	0	0	0	0	0	0	0	0	8	12	0	60	0	0	0	0	0	0	0	0	0	0	Bacteria;Fusobacteriota;Fusobacteriia;Fusobacteriales;Fusobacteriaceae;Cetobacterium;
Zotu446	160	0	0	0	0	0	0	0	0	0	0	0	0	0	0	0	0	0	0	0	0	0	0	0	0	0	0	0	0	0	0	0	0	0	0	0	0	Bacteria;Chloroflexi;;;;;
Zotu447	155	0	0	27	0	0	0	0	0	0	0	0	0	0	0	0	0	0	0	0	0	0	0	0	0	0	0	0	0	0	0	0	0	0	0	0	0	Bacteria;Pseudomonadota;Gammaproteobacteria;Xanthomonadales;Xanthomonadaceae;Stenotrophomonas;
Zotu448	0	0	1	0	0	0	0	0	0	0	0	0	0	0	0	0	0	0	0	0	0	1	0	0	0	0	0	0	0	0	0	0	0	0	0	0	0	Bacteria;Bacillota;Clostridia;Eubacteriales-Tissierellales;Peptostreptococcaceae;Terrisporobacter;
Zotu449	0	0	0	0	1	1	1	0	0	0	0	0	0	0	0	0	0	0	0	0	0	0	0	0	0	0	0	0	30	0	1	4	0	0	0	0	0	Bacteria;Pseudomonadota;Betaproteobacteria;Burkholderiales;Comamonadaceae;Leptothrix;
Zotu450	0	182	0	0	0	0	0	0	0	0	0	0	0	0	0	0	0	0	0	0	0	0	0	0	0	0	0	0	0	0	0	0	0	0	0	0	0	Bacteria;Pseudomonadota;Gammaproteobacteria;Enterobacterales;Enterobacteriaceae;Enterobacter;
Zotu451	0	0	0	0	0	10	39	0	0	17	0	0	0	0	0	0	0	0	0	0	0	0	0	0	0	0	0	6	2	13	1	29	0	0	0	0	0	Bacteria;Pseudomonadota;Alphaproteobacteria;Sphingomonadales;Sphingomonadaceae;Sphingomonas;
Zotu452	170	0	0	2	0	0	0	0	0	0	0	0	0	0	0	0	0	0	0	0	0	0	0	0	0	0	0	0	0	0	0	0	0	0	0	0	0	Bacteria;Bacillota;Bacilli;Thermicanales;Thermicanaceae;Thermicanus;
Zotu453	0	0	0	0	0	0	0	0	0	0	0	0	0	0	0	28	0	0	0	0	0	0	0	12	17	0	0	0	0	0	0	0	0	0	12	0	11	Bacteria;Pseudomonadota;Gammaproteobacteria;Xanthomonadales;Xanthomonadaceae;Arenimonas;
Zotu454	0	0	0	0	0	0	0	0	0	0	0	0	0	0	0	17	0	0	0	0	0	0	1	13	14	0	0	0	0	0	0	0	0	0	0	0	0	Bacteria;Pseudomonadota;Gammaproteobacteria;Enterobacterales;Vibrionaceae;Aliivibrio;
Zotu455	0	0	0	119	0	0	0	0	0	0	0	0	0	0	0	0	0	0	0	0	0	4	0	0	0	0	0	0	0	0	0	0	0	0	0	0	0	Bacteria;Pseudomonadota;Alphaproteobacteria;Caulobacterales;Caulobacteraceae;Phenylobacterium;
Zotu456	0	0	0	0	0	0	0	0	0	0	0	0	0	0	0	0	0	0	0	0	0	0	0	0	0	0	0	0	0	0	0	0	0	0	0	0	0	Bacteria;Bacteroidota;Bacteroidia;Bacteroidales;Bacteroidaceae;Bacteroides;
Zotu457	105	0	0	0	0	0	0	0	0	0	0	0	0	0	0	0	0	0	0	0	0	0	0	0	0	0	0	0	0	0	0	1	0	0	0	0	0	Bacteria;Bacteroidota;Bacteroidia;Bacteroidales;Muribaculaceae;;
Zotu458	0	0	0	0	17	2	15	0	0	0	0	0	0	0	0	13	0	0	0	0	0	0	0	0	0	0	0	0	0	0	0	0	0	0	0	0	0	Bacteria;Pseudomonadota;Gammaproteobacteria;Xanthomonadales;Xanthomonadaceae;Arenimonas;
Zotu459	0	0	0	0	0	0	0	0	0	0	0	0	0	0	0	0	0	0	0	0	0	0	0	0	0	0	0	0	0	0	0	0	0	0	0	0	3	Bacteria;Pseudomonadota;Alphaproteobacteria;Rhodobacterales;Rhodobacteraceae;Tabrizicola;
Zotu460	145	0	0	0	0	0	0	0	0	0	0	0	0	0	12	0	0	0	0	0	0	0	0	0	0	2	2	0	0	0	0	1	0	0	0	0	0	Bacteria;Actinomycetota;Actinomycetes;Micrococcales;Brevibacteriaceae;Brevibacterium;
Zotu461	0	0	0	0	0	0	0	91	20	0	0	0	0	9	0	0	0	0	0	0	0	0	0	0	0	0	0	0	0	0	0	0	0	0	0	0	0	Bacteria;Pseudomonadota;Alphaproteobacteria;Sphingomonadales;Sphingomonadaceae;Sphingomonas;
Zotu462	0	0	0	0	0	0	0	0	0	0	0	0	0	0	0	13	1	0	0	0	0	0	9	1	8	0	0	0	0	0	0	0	0	0	0	0	0	Bacteria;Cyanobacteria;Cyanobacteriia;Chloroplast;;;
Zotu463	0	0	0	0	0	2	4	0	0	0	0	0	0	0	0	0	0	0	0	0	0	0	0	0	0	0	0	28	1	41	8	28	0	0	0	0	0	Bacteria;Pseudomonadota;Gammaproteobacteria;Xanthomonadales;Rhodanobacteraceae;Ahniella;
Zotu464	0	0	0	0	13	0	0	0	0	0	0	0	0	0	0	0	0	0	0	0	0	10	0	4	0	0	0	0	0	0	0	0	0	0	0	0	0	Bacteria;Pseudomonadota;Alphaproteobacteria;Rhodobacterales;Rhodobacteraceae;Rhodobacter;
Zotu465	0	0	0	0	0	0	0	0	0	0	0	0	0	0	0	0	0	0	0	0	0	0	0	0	0	0	0	0	0	0	0	0	0	0	0	0	0	Bacteria;Bacillota;Clostridia;Eubacteriales;Clostridiaceae;Clostridium;
Zotu466	0	0	0	0	0	0	0	0	0	0	0	0	0	0	0	14	4	0	0	0	0	0	4	13	30	15	30	0	0	1	0	18	3	0	0	0	0	Bacteria;Bacillota;Bacilli;Lactobacillales;Lactobacillaceae;Limosilactobacillus;
Zotu467	0	118	0	0	0	0	0	0	0	0	0	0	0	0	0	0	0	0	0	0	0	0	0	0	0	0	0	0	0	0	0	0	0	0	0	0	0	Bacteria;Gemmatimonadetes;Longimicrobia;;;;
Zotu468	151	0	0	0	0	0	0	0	0	0	0	0	0	0	0	0	0	0	0	0	0	0	0	0	0	1	0	0	0	0	0	0	0	0	0	0	0	Bacteria;Pseudomonadota;Betaproteobacteria;Burkholderiales;Hydrogenophilaceae;Hydrogenophilus;
Zotu469	0	0	0	0	0	0	0	0	0	0	0	0	15	0	0	6	0	6	0	0	0	16	0	0	0	0	0	3	0	0	0	0	0	2	5	4	14	Bacteria;Bacteroidota;Bacteroidia;Saprospirales;Saprospiraceae;;
Zotu470	0	0	0	28	0	0	0	0	0	0	5	0	0	21	0	1	0	0	0	0	0	0	7	2	0	0	1	0	0	0	0	25	1	0	0	0	0	Bacteria;Bacillota;Bacilli;Lactobacillales;Lactobacillaceae;Lactobacillus;
Zotu471	111	0	0	0	0	0	0	0	0	0	0	0	0	0	0	0	0	0	0	0	0	0	0	0	0	0	0	0	0	0	0	0	0	0	0	0	0	Bacteria;Bacillota;Clostridia;Eubacteriales;Oscillospiraceae;Ruminococcus;
Zotu472	0	0	0	0	0	0	0	0	0	0	0	0	0	0	0	0	0	0	0	0	0	0	0	0	0	75	7	0	0	0	0	0	2	0	4	0	0	Bacteria;Bacillota;Clostridia;Eubacteriales;Oscillospiraceae;Colidextribacter;
Zotu473	160	0	0	1	0	0	0	0	0	0	0	0	0	0	0	0	0	0	0	0	0	0	0	0	0	0	0	0	0	0	0	0	0	0	0	0	0	Bacteria;Pseudomonadota;Alphaproteobacteria;Sphingomonadales;Sphingomonadaceae;Sphingobium;
Zotu474	0	0	0	0	0	1	0	0	0	0	0	0	0	0	15	0	0	0	0	0	0	0	0	0	0	0	0	0	0	0	0	0	0	0	0	0	0	Bacteria;Myxococcota;Polyangia;Polyangiales;Sandaracinaceae;;
Zotu475	0	0	32	84	0	0	0	0	0	0	0	0	0	0	0	0	0	0	0	0	0	0	0	0	0	0	0	0	0	0	0	0	0	0	0	0	0	Bacteria;Actinomycetota;Actinomycetes;Micrococcales;Micrococcaceae;Micrococcus;
Zotu476	0	0	0	0	0	0	0	0	0	0	0	14	0	0	3	0	0	0	0	0	0	0	0	0	0	6	0	0	0	0	0	0	0	0	0	4	0	Bacteria;Actinomycetota;Actinomycetes;Mycobacteriales;Nocardiaceae;Rhodococcus;
Zotu477	151	0	0	0	0	0	0	0	0	0	0	0	0	0	0	0	0	0	0	0	0	0	0	0	0	0	0	0	0	0	0	0	0	0	0	0	0	Bacteria;Pseudomonadota;Betaproteobacteria;Burkholderiales;Oxalobacteraceae;Oxalicibacterium;
Zotu478	0	0	96	0	0	0	0	0	17	0	0	23	0	0	0	0	1	0	0	0	0	0	0	0	0	0	0	0	0	0	0	0	0	0	0	0	0	Bacteria;Bacteroidota;Flavobacteriia;Flavobacteriales;Weeksellaceae;Cloacibacterium;
Zotu479	0	0	0	159	0	0	0	0	0	0	0	0	0	0	0	0	0	0	0	0	0	0	0	0	0	0	0	0	0	0	0	0	0	0	0	0	0	Bacteria;Pseudomonadota;Gammaproteobacteria;Xanthomonadales;Xanthomonadaceae;Stenotrophomonas;
Zotu480	0	0	0	0	0	22	0	0	0	0	0	0	0	0	0	0	0	1	0	0	0	0	0	0	0	0	0	2	5	40	8	13	0	0	0	0	0	Bacteria;Pseudomonadota;Alphaproteobacteria;Sphingomonadales;Sphingomonadaceae;Sphingorhabdus;
Zotu481	0	0	0	0	0	0	0	0	0	0	0	0	0	0	0	0	0	0	0	0	0	0	0	0	0	0	0	0	0	0	0	0	0	0	0	0	0	Bacteria;Bacillota;Clostridia;Eubacteriales-Tissierellales;Peptostreptococcaceae;Peptostreptococcus;
Zotu482	0	0	0	0	0	0	0	0	0	9	0	0	0	0	0	0	0	0	0	0	0	0	0	0	0	0	0	0	0	0	0	0	0	0	8	9	4	Bacteria;Pseudomonadota;Gammaproteobacteria;Chromatiales;Chromatiaceae;Pararheinheimera;
Zotu484	0	0	0	0	0	0	0	0	0	0	0	0	0	0	0	0	0	0	0	0	0	0	0	1	31	0	0	0	0	0	0	0	0	0	0	0	0	Bacteria;Fusobacteriota;Fusobacteriia;Fusobacteriales;Fusobacteriaceae;Fusobacterium;
Zotu485	0	0	0	0	0	0	0	0	0	0	0	0	0	0	0	0	0	0	0	0	0	0	0	0	0	0	0	0	0	0	0	0	0	0	0	0	0	Bacteria;Pseudomonadota;Betaproteobacteria;Burkholderiales;Chitinibacteraceae;Deefgea;
Zotu487	0	0	0	0	0	0	0	0	0	0	0	0	0	0	0	5	0	0	0	0	0	0	10	31	0	0	0	0	0	0	0	0	0	0	0	0	0	Bacteria;Pseudomonadota;Gammaproteobacteria;Pseudomonadales;Moraxellaceae;Alkanindiges;
Zotu488	0	0	0	0	0	1	0	0	0	0	0	0	0	0	0	0	0	0	0	0	2	0	0	0	0	0	0	0	1	2	14	58	0	0	6	0	7	Bacteria;Bacteroidota;Bacteroidia;Saprospirales;Saprospiraceae;;
Zotu489	0	0	0	0	0	0	0	0	0	0	0	0	0	0	0	0	0	0	0	0	0	0	0	0	0	59	1	0	0	0	0	2	0	2	0	0	0	Bacteria;Bacillota;Clostridia;Eubacteriales;Lachnospiraceae;Enterocloster;
Zotu490	0	0	0	0	0	0	0	0	17	0	7	0	0	0	0	1	0	0	0	0	0	0	0	0	0	0	0	0	0	0	0	0	0	0	8	4	3	Bacteria;Pseudomonadota;Gammaproteobacteria;Enterobacterales;Alteromonadaceae;Rheinheimera;
Zotu491	0	0	0	133	0	0	0	0	0	0	0	0	0	0	0	0	0	0	0	0	0	0	0	0	0	0	0	0	3	0	0	2	0	0	3	0	0	Bacteria;Pseudomonadota;Betaproteobacteria;Burkholderiales;Oxalobacteraceae;Massilia;
Zotu492	0	0	0	0	0	0	0	0	0	0	0	0	0	0	0	0	0	0	0	0	0	0	0	0	13	0	0	0	0	0	0	0	0	0	0	0	0	Bacteria;Pseudomonadota;Gammaproteobacteria;Pseudomonadales;Moraxellaceae;Alkanindiges;
Zotu493	0	0	0	0	0	0	0	0	0	0	0	0	0	0	0	1	0	0	0	0	0	0	0	0	0	0	0	0	0	0	0	0	0	0	0	0	0	Bacteria;Fusobacteriota;Fusobacteriia;Fusobacteriales;Fusobacteriaceae;Fusobacterium;
Zotu494	10	110	0	0	0	0	0	0	0	0	0	0	0	0	0	0	0	0	0	0	0	0	0	0	0	0	1	0	0	0	0	0	0	0	0	0	0	Bacteria;Pseudomonadota;Gammaproteobacteria;Enterobacterales;Enterobacteriaceae;Enterobacter;
Zotu495	1	0	0	109	0	0	0	0	0	0	0	0	0	0	0	0	0	0	0	0	0	0	0	0	0	1	4	0	0	0	0	0	0	0	0	0	0	Bacteria;Pseudomonadota;Gammaproteobacteria;Pseudomonadales;Moraxellaceae;Acinetobacter;
Zotu496	0	0	0	0	0	0	0	0	0	0	0	0	0	0	0	7	0	0	0	0	0	0	2	0	0	0	0	0	0	0	0	0	0	0	0	0	0	Bacteria;Bacillota;Clostridia;Eubacteriales-Tissierellales;Peptostreptococcaceae;Peptostreptococcus;
Zotu497	0	0	138	0	0	0	0	0	0	0	0	0	0	0	0	0	0	0	0	0	0	0	0	0	0	0	0	0	0	0	0	0	0	0	0	0	0	Bacteria;Bacteroidota;Bacteroidia;Bacteroidales;Muribaculaceae;;
Zotu498	0	0	0	0	0	0	35	0	0	0	0	0	0	0	0	0	0	0	0	0	0	0	0	0	0	0	0	1	0	8	3	81	0	0	0	0	0	Bacteria;Pseudomonadota;Alphaproteobacteria;Rhizobiales;Rhizobiales ;Phreatobacter;
Zotu499	100	0	0	0	0	0	0	0	0	0	0	0	0	0	0	0	0	0	0	0	0	0	0	0	0	0	0	0	1	0	2	0	0	0	0	0	0	Bacteria;Pseudomonadota;Alphaproteobacteria;Rhizobiales;Rhizobiaceae;Rhizobium;
Zotu500	0	0	0	0	2	1	0	0	0	0	0	0	0	0	3	0	0	0	0	0	0	0	0	0	0	0	0	28	56	3	6	27	0	0	0	0	0	Bacteria;Pseudomonadota;Betaproteobacteria;Burkholderiales;Comamonadaceae;Leptothrix;
Zotu501	0	0	0	0	0	0	0	0	0	0	0	0	0	0	0	0	0	0	0	0	0	0	18	0	0	0	0	0	0	0	0	0	0	0	0	0	0	Bacteria;Myxococcota;Polyangia;Polyangiales;Sandaracinaceae;;
Zotu502	0	0	0	0	0	0	0	0	0	15	0	0	0	14	0	0	0	30	0	0	29	5	0	0	0	0	0	0	0	0	0	0	0	0	0	0	0	Bacteria;Pseudomonadota;Gammaproteobacteria;Pseudomonadales;Moraxellaceae;Agitococcus;
Zotu503	0	0	0	0	0	53	11	0	0	0	0	0	0	0	0	0	0	0	0	0	0	0	0	0	0	0	0	0	1	0	1	39	0	0	0	0	18	Bacteria;Pseudomonadota;Betaproteobacteria;Burkholderiales;Oxalobacteraceae;;
Zotu504	0	0	0	0	0	86	8	0	0	0	0	26	0	0	0	0	0	0	0	0	0	0	0	0	0	0	0	3	2	2	3	1	0	0	0	0	0	Bacteria;Pseudomonadota;Alphaproteobacteria;Rhodobacterales;Rhodobacteraceae;;
Zotu505	0	0	0	0	0	0	0	0	0	0	0	79	0	0	0	0	0	0	0	0	0	0	0	0	0	0	0	0	0	0	0	0	0	0	0	0	3	Bacteria;Bacteroidota;Flavobacteriia;Flavobacteriales;Flavobacteriaceae;Flavobacterium;
Zotu506	0	0	0	0	0	0	1	0	0	0	0	0	0	0	0	0	25	0	0	0	0	0	0	0	0	0	0	15	0	1	12	33	0	0	0	0	0	Bacteria;Pseudomonadota;Alphaproteobacteria;Rhizobiales;Aestuariivirgaceae;Aestuariivirga;
Zotu507	0	0	0	0	0	0	0	0	0	0	0	0	0	0	0	0	0	0	0	0	0	0	0	0	0	65	0	0	0	0	0	0	1	0	0	4	0	Bacteria;Bacillota;Clostridia;Eubacteriales;Lachnospiraceae;Lachnoclostridium;
Zotu508	0	0	0	0	0	0	0	0	0	0	0	0	0	0	0	0	0	0	0	0	0	0	0	0	0	60	6	0	0	0	0	1	0	6	0	0	0	Bacteria;Bacillota;Clostridia;Eubacteriales;Lachnospiraceae;;
Zotu511	0	0	0	0	0	0	0	0	0	0	0	0	0	0	0	0	0	0	0	0	0	0	0	0	0	0	0	0	0	0	0	0	0	0	20	39	33	Bacteria;Bacteroidota;Flavobacteriia;Flavobacteriales;Flavobacteriaceae;Flavobacterium;
Zotu512	0	0	0	7	0	0	0	0	0	0	0	0	0	0	0	0	10	0	0	0	0	0	0	0	0	12	48	0	0	0	0	29	0	0	0	0	0	Bacteria;Bacillota;Bacilli;Lactobacillales;Lactobacillaceae;Lactobacillus;
Zotu513	0	0	0	0	0	59	0	0	0	0	0	0	4	0	0	0	0	0	0	0	0	0	0	0	0	0	0	0	1	52	1	0	0	0	0	0	0	Bacteria;Bacteroidota;Sphingobacteriia;;;;
Zotu514	115	0	0	0	0	0	0	0	0	0	0	0	0	0	0	0	0	0	0	0	0	0	0	0	0	0	0	0	0	0	0	0	0	0	0	0	0	Bacteria;Bacillota;Clostridia;Eubacteriales;Oscillospiraceae;Subdoligranulum;
Zotu516	0	107	0	0	0	0	0	0	0	0	0	0	0	0	0	0	0	0	0	0	0	0	0	0	0	0	0	0	0	0	0	0	0	0	0	0	0	Bacteria;Acidobacteriota;Holophagae;Holophagales;Holophagaceae;Holophaga;
Zotu517	0	0	118	0	0	0	0	0	0	0	0	0	0	0	0	0	0	0	2	0	0	0	0	0	0	0	0	0	0	0	0	0	0	0	0	0	0	Bacteria;Bacteroidota;Bacteroidia;Bacteroidales;Muribaculaceae;Muribaculum;
Zotu518	0	0	0	0	0	0	0	0	0	0	0	0	0	0	0	0	0	0	0	0	0	0	0	0	0	0	0	0	0	0	0	0	0	0	0	0	0	Bacteria;Bacteroidota;Flavobacteriia;Flavobacteriales;Flavobacteriaceae;Flavobacterium;
Zotu519	85	0	0	0	0	0	0	0	0	0	0	0	0	0	0	0	0	0	0	0	0	0	0	0	0	0	0	0	0	0	0	0	0	0	0	0	0	Bacteria;Bacteroidota;Bacteroidia;Bacteroidales;Muribaculaceae;Heminiphilus;
Zotu520	0	0	0	0	0	0	0	0	0	0	0	0	0	0	0	0	0	0	0	0	0	0	0	0	0	56	5	0	0	0	0	0	14	0	4	0	0	Bacteria;Bacillota;Clostridia;Eubacteriales;Oscillospiraceae;Ruminococcus;
Zotu521	93	0	0	0	0	0	0	0	0	0	0	0	0	0	0	0	0	0	0	0	0	0	0	0	0	0	0	0	0	0	0	0	0	0	0	0	0	Bacteria;Actinomycetota;Actinomycetes;Mycobacteriales;Corynebacteriaceae;Corynebacterium;
Zotu522	0	132	0	0	0	0	0	0	0	0	0	0	0	0	0	0	0	0	0	0	0	0	0	0	0	0	0	0	0	0	0	1	0	0	0	0	0	Bacteria;Bacillota;Negativicutes;Veillonellales-Selenomonadales;Veillonellaceae;Veillonella;
Zotu523	0	0	0	119	0	0	0	0	0	0	0	0	0	0	0	0	0	0	0	0	0	0	0	0	0	0	0	0	0	0	0	0	0	0	0	0	0	Bacteria;Pseudomonadota;Betaproteobacteria;Burkholderiales;Oxalobacteraceae;Massilia;
Zotu525	0	0	0	0	0	0	0	0	0	0	0	0	0	0	0	0	0	0	0	0	0	0	0	0	0	0	0	0	0	0	0	0	0	0	0	0	0	Bacteria;Myxococcota;Polyangia;Haliangiales;Haliangiaceae;Haliangium;
Zotu526	0	0	0	38	0	0	0	0	0	0	20	0	0	0	0	0	0	0	0	0	0	0	3	0	0	8	11	0	0	0	0	2	0	0	0	11	0	Bacteria;Actinomycetota;Actinomycetes;Mycobacteriales;Corynebacteriaceae;Lawsonella;
Zotu527	0	0	0	0	0	0	0	0	13	0	0	0	0	0	0	0	0	87	0	0	0	0	0	0	0	0	0	0	0	0	0	0	0	0	0	9	4	Bacteria;Myxococcota;Polyangia;Polyangiales;Polyangiaceae;Pajaroellobacter;
Zotu528	0	0	0	76	0	0	0	0	0	0	0	0	0	0	0	0	0	0	0	0	0	0	0	0	0	0	0	0	0	0	0	0	0	0	0	0	0	Bacteria;Pseudomonadota;Alphaproteobacteria;Sphingomonadales;Sphingomonadaceae;Sphingomonas;
Zotu529	0	0	0	0	0	0	0	0	0	0	0	0	0	0	0	0	0	0	12	0	0	0	0	0	0	0	0	0	0	0	0	0	0	0	1	44	10	Bacteria;Bacteroidota;Flavobacteriia;Flavobacteriales;Flavobacteriaceae;Flavobacterium;
Zotu530	0	0	0	0	0	0	0	0	0	0	0	0	0	0	0	16	0	0	0	0	19	0	0	5	0	0	0	0	0	0	0	0	0	0	7	13	19	Bacteria;Bacteroidota;Flavobacteriia;Flavobacteriales;Crocinitomicaceae;Fluviicola;
Zotu531	0	0	0	0	0	0	0	0	0	0	0	3	31	13	11	10	0	0	0	15	0	0	4	0	0	0	0	0	0	0	0	0	0	0	0	0	0	Bacteria;Verrucomicrobia;Verrucomicrobiae;Verrucomicrobiales;Rubritaleaceae;Luteolibacter;
Zotu532	0	0	0	0	0	0	0	0	0	0	0	0	0	0	0	0	0	0	0	0	0	0	0	0	0	0	0	0	0	0	0	0	0	0	0	0	0	Bacteria;Bacteroidota;Bacteroidia;Bacteroidales;Bacteroidaceae;Bacteroides;
Zotu533	0	0	0	0	0	37	46	0	0	0	0	0	0	0	0	0	0	0	0	0	0	0	0	0	0	0	0	0	35	1	0	3	0	0	0	0	0	Bacteria;Pseudomonadota;Alphaproteobacteria;Rhodospirillales;;;
Zotu534	0	0	0	0	0	0	0	0	0	0	0	0	0	0	0	0	0	0	0	0	0	0	0	0	0	0	0	0	0	0	0	0	0	0	0	0	0	Bacteria;Pseudomonadota;Betaproteobacteria;Burkholderiales;Chitinibacteraceae;Deefgea;
Zotu535	106	0	0	0	0	0	0	0	0	0	0	0	0	0	0	0	0	0	0	0	0	0	0	0	0	0	0	0	0	0	0	0	0	0	0	0	0	Bacteria;Pseudomonadota;Gammaproteobacteria;Pseudomonadales;Moraxellaceae;Acinetobacter;
Zotu537	0	0	0	0	6	105	23	0	0	0	0	0	0	0	0	0	0	0	0	0	0	0	0	0	0	0	0	0	0	0	1	0	0	0	0	0	0	Bacteria;Bacteroidota;Sphingobacteriia;Sphingobacteriales;Sphingobacteriaceae;Pedobacter;
Zotu538	0	0	0	0	0	0	0	0	0	19	0	0	0	0	0	0	0	0	0	0	0	0	13	14	0	0	0	0	0	2	20	0	0	0	0	0	0	Bacteria;Bacteroidota;Bacteroidia;Saprospirales;Saprospiraceae;Haliscomenobacter;
Zotu539	0	0	0	0	0	0	0	0	33	0	17	0	0	22	0	0	0	0	0	0	0	0	0	0	0	0	0	0	0	0	0	1	0	0	4	7	0	Bacteria;Pseudomonadota;Betaproteobacteria;Burkholderiales;Comamonadaceae;Leptothrix;
Zotu540	0	0	0	133	0	0	0	0	0	0	0	0	0	0	0	0	0	0	0	0	0	0	0	0	0	0	0	0	0	0	0	0	0	0	0	0	0	Bacteria;Pseudomonadota;Alphaproteobacteria;Sphingomonadales;Sphingomonadaceae;Sphingomonas;
Zotu542	0	0	0	0	15	2	4	0	38	8	0	0	0	0	0	0	0	4	0	0	0	0	0	0	0	0	0	3	0	1	1	0	0	0	0	0	0	Bacteria;Pseudomonadota;Gammaproteobacteria;Salinisphaerales;Solimonadaceae;Nevskia;
Zotu543	0	0	0	0	0	13	0	85	0	0	0	0	0	0	0	0	0	0	0	0	0	0	9	0	0	0	0	0	0	0	0	2	0	0	0	0	0	Bacteria;Pseudomonadota;Betaproteobacteria;Burkholderiales;Comamonadaceae;Variovorax;
Zotu544	0	0	97	0	0	0	0	0	0	0	0	0	0	0	0	0	0	0	0	0	0	0	0	0	0	0	0	0	0	0	0	0	0	0	0	0	0	Bacteria;Bacillota;Clostridia;Eubacteriales;;;
Zotu545	0	0	0	0	0	0	0	0	0	0	0	0	0	0	0	0	0	0	0	0	0	0	0	0	0	25	21	1	0	0	0	0	25	0	0	0	3	Bacteria;Actinomycetota;Actinomycetes;Frankiales;Nakamurellaceae;Nakamurella;
Zotu546	0	0	0	0	0	0	0	0	0	0	0	0	0	0	0	3	0	2	0	0	0	0	0	0	0	0	0	0	0	0	0	0	0	0	0	0	0	Bacteria;Pseudomonadota;Gammaproteobacteria;Pseudomonadales;Moraxellaceae;Agitococcus;
Zotu547	0	0	0	83	0	0	0	0	0	0	0	0	0	0	0	0	0	0	0	0	0	0	0	0	0	0	0	0	0	0	0	0	0	0	0	0	0	Bacteria;Pseudomonadota;Alphaproteobacteria;Caulobacterales;Caulobacteraceae;Caulobacter;
Zotu548	0	0	0	88	0	0	0	0	0	0	0	0	0	0	0	0	0	0	0	0	0	0	0	0	0	0	0	0	0	0	0	0	0	0	0	0	0	Bacteria;Pseudomonadota;Betaproteobacteria;Burkholderiales;Oxalobacteraceae;Massilia;
Zotu549	0	0	0	0	0	0	2	0	0	0	0	0	0	0	0	0	0	0	0	0	0	0	0	0	0	0	0	0	0	0	0	0	0	0	0	0	0	Bacteria;Bacteroidota;Flavobacteriia;Flavobacteriales;Flavobacteriaceae;Flavobacterium;
Zotu550	0	0	0	0	0	0	0	0	0	0	0	0	0	0	0	10	0	0	0	0	0	0	6	3	9	0	0	0	0	0	0	0	0	0	0	0	0	Bacteria;Bacillota;Bacilli;Lactobacillales;Lactobacillaceae;Lactobacillus;
Zotu551	0	0	0	0	0	0	0	0	0	0	0	0	0	0	0	24	0	0	0	0	0	0	0	10	21	0	0	0	0	0	0	0	0	0	0	0	0	Bacteria;Bacillota;Bacilli;Bacillales;Bacillaceae;Geobacillus;
Zotu552	0	0	0	72	0	0	0	0	0	0	0	0	0	0	0	0	0	0	0	0	0	0	0	0	0	0	3	0	0	0	0	0	0	0	0	0	0	Bacteria;Pseudomonadota;Gammaproteobacteria;Pseudomonadales;Pseudomonadaceae;Pseudomonas;
Zotu553	81	0	0	0	0	0	0	0	0	0	0	0	0	0	0	0	0	0	0	0	0	0	0	0	0	0	0	0	0	1	0	0	0	0	0	0	0	Bacteria;Pseudomonadota;Alphaproteobacteria;Caulobacterales;Caulobacteraceae;Phenylobacterium;
Zotu554	100	0	0	0	0	0	0	0	0	0	0	0	0	0	0	0	0	0	0	0	0	0	0	0	0	0	0	0	0	0	0	0	0	0	0	0	0	Bacteria;Bacillota;Clostridia;Eubacteriales;Oscillospiraceae;Subdoligranulum;
Zotu555	0	0	0	0	0	0	0	0	0	0	0	0	0	0	0	0	0	4	0	0	0	0	0	0	0	0	0	0	0	1	0	0	48	0	0	0	0	Bacteria;Pseudomonadota;Gammaproteobacteria;Salinisphaerales;Solimonadaceae;Nevskia;
Zotu556	0	0	0	0	0	0	0	0	0	0	0	0	0	0	0	3	9	0	0	0	0	0	5	3	0	0	0	0	0	0	0	0	0	0	0	0	0	Bacteria;Pseudomonadota;Gammaproteobacteria;Enterobacterales;Vibrionaceae;Photobacterium;
Zotu557	0	0	0	0	0	0	0	0	0	0	0	0	0	0	0	22	12	0	0	0	0	0	5	21	9	0	0	0	0	0	0	0	0	0	0	0	0	Bacteria;Pseudomonadota;Gammaproteobacteria;Enterobacterales;Vibrionaceae;Photobacterium;
Zotu558	0	0	0	0	0	3	0	0	0	0	0	0	0	0	0	9	0	0	0	0	0	0	0	0	0	0	0	0	37	2	3	8	0	0	6	0	3	Bacteria;Bacteroidota;Flavobacteriia;Flavobacteriales;Flavobacteriaceae;Flavobacterium;
Zotu560	0	0	0	93	0	0	0	0	0	0	0	0	0	0	0	0	0	0	0	0	0	0	0	0	0	0	0	0	0	0	0	0	0	0	0	0	0	Bacteria;Pseudomonadota;Alphaproteobacteria;Sphingomonadales;Sphingomonadaceae;Sphingomonas;
Zotu561	0	0	0	0	0	0	0	0	0	0	0	0	0	0	0	7	0	0	0	0	0	0	1	0	0	0	0	0	0	0	0	0	0	0	0	0	0	Bacteria;Fusobacteriota;Fusobacteriia;Fusobacteriales;Fusobacteriaceae;Fusobacterium;
Zotu562	95	0	0	0	0	0	0	0	0	0	0	0	0	0	0	0	0	0	0	0	0	0	0	0	0	0	0	0	0	0	0	0	0	0	0	0	0	Bacteria;Bacillota;Bacilli;Staphylococcales;Staphylococcaceae;Staphylococcus;
Zotu563	0	0	0	69	0	0	0	0	0	0	0	0	0	0	0	0	0	3	0	0	0	0	0	0	0	0	0	0	0	0	0	0	0	0	0	0	0	Bacteria;Pseudomonadota;Alphaproteobacteria;Rhodobacterales;Rhodobacteraceae;Tabrizicola;
Zotu564	0	0	0	0	0	0	0	0	0	0	0	0	0	0	0	52	0	0	0	0	0	0	1	6	12	0	0	0	0	0	0	0	0	0	0	0	0	Bacteria;Bacillota;Bacilli;Lactobacillales;Lactobacillaceae;Ligilactobacillus;
Zotu565	0	0	0	0	0	0	0	0	0	0	0	0	0	0	0	0	0	67	0	0	0	32	0	0	0	0	0	0	0	0	0	0	0	0	0	3	0	Bacteria;Bacteroidota;Flavobacteriia;Flavobacteriales;Cryomorphaceae;;
Zotu566	0	0	0	0	0	0	0	0	0	0	0	0	0	0	0	0	0	0	0	0	0	0	0	0	0	0	0	0	0	0	0	0	0	0	0	0	0	Bacteria;Bacillota;Clostridia;Eubacteriales;Peptoniphilaceae;Peptoniphilus;
Zotu568	0	0	0	0	0	1	0	0	0	0	0	0	0	0	0	0	0	0	0	0	0	0	0	1	0	0	0	0	2	1	0	1	0	0	45	0	0	Bacteria;Pseudomonadota;Betaproteobacteria;Burkholderiales;Comamonadaceae;Rhodoferax;
Zotu569	0	0	77	1	0	0	0	0	0	0	0	0	0	0	0	0	0	0	0	0	0	0	0	0	0	0	0	0	0	0	0	0	0	0	0	0	0	Bacteria;Actinomycetota;Actinomycetes;Micrococcales;Micrococcaceae;Kocuria;
Zotu570	0	0	102	0	0	0	0	0	0	0	0	0	0	0	0	0	0	0	0	0	0	0	0	0	0	0	0	0	0	0	0	0	0	0	0	0	0	Bacteria;Pseudomonadota;Betaproteobacteria;Burkholderiales;Alcaligenaceae;Alcaligenes;
Zotu571	0	0	0	0	0	0	0	0	0	0	0	0	0	0	0	0	0	0	0	0	0	0	0	0	0	0	0	0	0	0	0	0	0	0	0	0	0	Bacteria;Bacillota;Clostridia;Eubacteriales-Tissierellales;Peptostreptococcaceae;;
Zotu572	0	0	0	0	0	0	0	0	0	0	0	0	0	53	0	0	0	0	0	0	0	0	0	1	0	0	0	0	0	0	0	0	0	0	0	0	0	Bacteria;Pseudomonadota;Gammaproteobacteria;Pseudomonadales;Moraxellaceae;Alkanindiges;
Zotu573	0	98	1	0	0	0	0	0	0	0	0	0	0	0	0	0	0	0	0	0	0	0	0	0	0	0	0	0	0	0	0	0	0	0	0	0	0	Bacteria;Bacteroidota;Bacteroidia;Bacteroidales;Bacteroidaceae;Bacteroides;
Zotu575	0	0	0	78	0	0	0	0	0	0	0	0	0	0	0	0	0	0	0	0	0	0	0	0	0	0	0	0	0	0	0	0	0	0	0	0	0	Bacteria;Pseudomonadota;Alphaproteobacteria;Sphingomonadales;Sphingomonadaceae;Sphingomonas;
Zotu576	0	0	0	0	0	0	0	0	0	0	0	0	0	0	0	0	0	0	0	0	0	0	0	0	0	10	17	0	0	0	0	0	25	0	0	0	0	Bacteria;Actinomycetota;Actinomycetes;Micrococcales;Ornithinimicrobiaceae;Serinicoccus;
Zotu577	0	0	0	0	0	0	0	0	0	0	0	0	0	0	0	0	0	0	0	0	0	0	0	0	0	0	0	0	0	0	0	0	0	0	74	4	4	Bacteria;Pseudomonadota;Betaproteobacteria;Neisseriales;;;
Zotu578	0	0	0	0	0	0	0	0	0	0	0	0	0	0	0	0	0	0	0	0	0	0	0	0	0	58	3	0	0	0	0	1	0	0	0	0	0	Bacteria;Bacillota;Clostridia;Eubacteriales;Lachnospiraceae;Anaerobutyricum;
Zotu579	0	0	0	0	0	0	0	0	0	0	0	0	0	0	0	17	0	0	0	0	0	0	3	0	0	0	0	0	0	0	0	0	0	0	0	0	0	Bacteria;Bacillota;Bacilli;Lactobacillales;Streptococcaceae;Streptococcus;
Zotu580	0	0	0	0	0	0	0	0	0	0	0	0	0	0	0	3	13	0	0	0	0	0	0	4	5	0	0	0	0	0	0	0	0	0	0	0	0	Bacteria;Fusobacteriota;Fusobacteriia;Fusobacteriales;Fusobacteriaceae;Fusobacterium;
Zotu581	0	0	0	0	0	0	0	0	0	0	0	0	0	0	0	0	0	0	0	0	0	0	0	0	0	51	10	0	0	0	0	0	0	0	0	0	0	Bacteria;Pseudomonadota;Gammaproteobacteria;Enterobacterales;Enterobacteriaceae;Escherichia-Shigella;
Zotu582	0	0	0	78	0	0	0	0	0	0	0	0	0	0	0	0	0	0	0	0	0	0	0	0	0	1	7	0	0	0	0	0	0	0	0	0	0	Bacteria;Pseudomonadota;Alphaproteobacteria;Rhodobacterales;Rhodobacteraceae;Paracoccus;
Zotu583	0	0	0	0	0	0	0	0	0	0	0	0	0	0	0	0	0	0	0	0	0	0	0	0	0	55	0	0	0	0	0	0	0	0	0	0	0	Bacteria;Bacillota;Clostridia;Eubacteriales;Lachnospiraceae;Mediterraneibacter;
Zotu584	0	0	0	0	0	0	0	0	0	0	0	0	0	0	0	0	0	0	0	0	0	0	0	0	0	60	1	0	0	0	0	0	0	0	0	8	0	Bacteria;Bacillota;Clostridia;Eubacteriales;Lachnospiraceae;Mediterraneibacter;
Zotu585	0	0	0	0	0	0	0	0	0	0	0	0	0	0	0	0	0	0	0	0	0	0	0	0	0	0	0	0	0	0	0	0	0	0	0	0	0	Bacteria;Bacteroidota;Bacteroidia;Bacteroidales;Bacteroidaceae;Bacteroides;
Zotu586	0	0	92	0	0	0	0	0	0	0	0	0	0	0	0	0	0	0	0	0	0	0	0	0	0	0	0	0	0	0	0	0	0	0	0	0	0	Bacteria;Bacillota;Bacilli;Paenibacillales;Paenibacillaceae;Paenibacillus;
Zotu587	0	0	0	0	7	5	7	0	0	0	0	0	0	0	0	0	0	0	0	0	0	0	0	0	0	0	0	28	0	39	9	1	0	0	0	0	0	Bacteria;Pseudomonadota;Betaproteobacteria;Burkholderiales;Methylophilaceae;Methylotenera;
Zotu588	0	0	0	82	0	0	0	0	0	0	0	0	0	0	0	0	0	0	0	0	0	0	0	0	0	0	0	0	0	0	0	0	0	0	0	0	0	Bacteria;Pseudomonadota;Betaproteobacteria;Burkholderiales;Oxalobacteraceae;Massilia;
Zotu589	0	0	0	0	0	0	0	0	0	0	0	0	0	0	0	0	0	0	0	0	0	0	0	0	0	0	3	0	0	0	0	0	0	0	0	0	0	Bacteria;Actinobacteria;Acidimicrobiia;Microtrichales;Iamiaceae;Iamia;
Zotu590	0	0	0	0	0	2	2	0	0	2	0	0	0	0	0	0	0	0	2	0	0	5	0	0	0	0	0	5	5	5	5	13	0	26	0	0	0	Bacteria;Pseudomonadota;Betaproteobacteria;Burkholderiales;Comamonadaceae;Rhodoferax;
Zotu594	1	0	0	92	0	0	0	0	0	0	0	0	0	0	0	0	0	0	0	0	0	0	0	0	0	0	0	0	0	0	0	0	0	0	0	0	0	Bacteria;Pseudomonadota;Betaproteobacteria;Burkholderiales;Oxalobacteraceae;Massilia;
Zotu595	101	0	0	0	0	0	0	0	0	0	0	0	0	0	0	0	0	0	0	0	0	0	0	0	0	0	0	0	0	0	0	0	0	0	0	0	0	Bacteria;Bacillota;Bacilli;Staphylococcales;Staphylococcaceae;Staphylococcus;
Zotu596	0	0	0	52	0	0	0	0	0	0	0	0	0	0	0	0	0	0	0	0	0	0	0	0	17	0	0	0	0	0	0	0	0	0	0	0	0	Bacteria;Pseudomonadota;Gammaproteobacteria;Pseudomonadales;Pseudomonadaceae;Pseudomonas;
Zotu597	0	0	0	0	0	0	0	0	0	0	0	0	0	0	0	4	0	0	0	0	0	0	1	1	0	0	0	0	0	0	0	0	0	0	0	0	0	Bacteria;Fusobacteriota;Fusobacteriia;Fusobacteriales;Fusobacteriaceae;Psychrilyobacter;
Zotu598	0	0	108	0	0	0	0	0	0	0	0	0	0	0	0	0	0	0	0	0	0	0	0	0	0	0	0	0	0	0	0	0	0	0	0	0	0	Bacteria;Actinomycetota;Actinomycetes;Micrococcales;Dermacoccaceae;Kytococcus;
Zotu599	0	0	0	0	0	0	0	0	0	0	0	0	0	0	0	0	0	0	0	0	0	0	0	0	0	0	0	0	0	0	1	30	0	0	0	0	0	Bacteria;Bacteroidota;Bacteroidia;Saprospirales;Saprospiraceae;;
Zotu600	0	0	0	0	0	0	0	0	0	0	0	0	0	0	0	1	0	0	0	0	0	0	15	6	17	0	0	0	0	0	0	0	0	0	0	0	0	Bacteria;Pseudomonadota;Gammaproteobacteria;Enterobacterales;Erwiniaceae;Pantoea;
Zotu601	0	0	0	0	0	17	12	0	0	11	0	0	0	0	0	0	0	0	0	0	0	0	0	0	0	0	0	0	0	0	0	47	0	0	0	0	0	Bacteria;Pseudomonadota;Betaproteobacteria;Burkholderiales;Oxalobacteraceae;Undibacterium;
Zotu602	0	0	0	0	0	0	0	0	0	0	0	0	0	0	0	0	0	0	0	0	0	0	5	0	0	0	0	0	0	0	0	0	0	0	0	0	0	Bacteria;Fusobacteriota;Fusobacteriia;Fusobacteriales;Fusobacteriaceae;Fusobacterium;
Zotu603	0	0	0	0	0	0	0	0	0	0	0	0	0	0	0	0	0	0	0	0	0	0	0	0	0	0	0	0	0	0	0	0	0	0	0	0	0	Bacteria;Pseudomonadota;Gammaproteobacteria;Pseudomonadales;Cellvibrionaceae;Cellvibrio;
Zotu604	0	0	0	0	0	0	0	0	0	0	0	0	0	0	0	0	0	0	0	0	0	0	0	0	0	26	19	0	0	1	0	0	24	0	0	0	0	Bacteria;Pseudomonadota;Betaproteobacteria;Burkholderiales;Comamonadaceae;Schlegelella;
Zotu605	0	117	0	0	0	0	0	0	0	0	0	0	7	0	0	0	0	0	0	0	0	0	0	0	0	0	0	0	0	0	0	0	0	0	0	0	0	Bacteria;Pseudomonadota;Gammaproteobacteria;Enterobacterales;Enterobacteriaceae;Citrobacter;
Zotu606	0	0	0	0	0	0	0	0	0	0	0	0	0	0	0	0	0	0	0	0	0	0	0	0	0	60	0	0	0	0	0	1	0	0	0	0	0	Bacteria;Bacillota;Clostridia;Eubacteriales;Oscillospiraceae;;
Zotu607	0	0	0	0	0	0	0	0	0	28	44	0	0	0	0	0	0	0	0	0	0	0	0	0	0	0	0	0	0	0	0	0	0	0	0	0	0	Bacteria;Pseudomonadota;Alphaproteobacteria;Holosporales;Holosporaceae;;
Zotu608	0	0	0	0	0	0	0	0	0	0	0	0	0	0	0	0	0	0	0	0	0	12	0	0	0	1	40	0	0	0	0	3	0	0	0	0	0	Unclassified;;;;;;
Zotu609	0	0	0	0	0	0	0	0	0	0	0	0	0	0	0	0	0	0	0	0	0	0	0	0	0	0	0	0	0	0	0	0	0	0	0	0	0	Bacteria;Pseudomonadota;Betaproteobacteria;Burkholderiales;Comamonadaceae;Polaromonas;
Zotu610	0	0	0	59	0	0	0	0	0	0	0	0	0	0	0	0	0	0	0	0	18	0	0	0	0	0	0	1	0	0	0	0	0	0	0	0	0	Bacteria;Pseudomonadota;Betaproteobacteria;Burkholderiales;Oxalobacteraceae;Massilia;
Zotu611	0	0	0	0	0	0	0	0	0	0	0	0	0	0	0	0	0	0	0	0	0	0	0	0	0	28	33	1	0	0	0	0	10	6	0	0	0	Bacteria;Pseudomonadota;Gammaproteobacteria;Pseudomonadales;Pseudomonadaceae;Pseudomonas;
Zotu612	0	0	0	0	0	0	0	0	0	14	0	0	0	0	0	0	0	7	5	0	25	0	0	0	0	0	0	0	0	0	0	0	1	16	0	0	0	Bacteria;Bdellovibrionota;Bdellovibrionia;Bacteriovoracales;Bacteriovoracaceae;Peredibacter;
Zotu613	0	0	0	0	0	0	0	0	0	0	0	0	0	0	0	11	0	0	0	0	0	0	3	1	0	0	0	0	0	0	0	0	0	0	0	0	0	Bacteria;Fusobacteriota;Fusobacteriia;Fusobacteriales;Fusobacteriaceae;Fusobacterium;
Zotu614	0	0	0	0	0	0	0	0	0	0	0	0	0	0	0	8	17	0	0	0	0	0	4	18	11	0	0	0	0	0	0	0	0	0	0	0	0	Bacteria;Bacillota;Clostridia;Eubacteriales;Clostridiaceae;Clostridium;
Zotu615	0	0	0	0	0	0	2	0	0	0	0	0	0	0	0	0	0	5	5	0	0	0	0	0	0	0	0	0	0	0	0	0	0	0	14	24	10	Bacteria;Bacteroidota;Bacteroidia;Cytophagales;Spirosomaceae;Arcicella;
Zotu616	78	0	0	0	0	0	0	0	0	0	0	0	0	0	0	0	0	0	0	0	0	0	0	0	0	0	0	0	0	0	0	0	0	0	0	0	0	Bacteria;Bacteroidota;Bacteroidia;Cytophagales;Spirosomaceae;Dyadobacter;
Zotu617	0	0	0	70	0	0	0	0	0	0	0	0	0	0	0	0	0	0	0	0	0	0	0	0	0	0	0	0	0	0	0	0	0	0	0	0	0	Bacteria;Pseudomonadota;Gammaproteobacteria;Pseudomonadales;Pseudomonadaceae;Pseudomonas;
Zotu618	0	0	0	0	0	0	0	0	0	0	0	0	0	0	0	3	0	0	0	0	0	0	0	0	0	0	0	0	0	0	0	0	36	3	0	0	0	Bacteria;Pseudomonadota;Gammaproteobacteria;Chromatiales;Chromatiaceae;Pararheinheimera;
Zotu619	0	0	0	0	0	0	0	0	0	0	0	0	0	0	72	0	0	0	0	0	0	0	0	0	0	0	0	0	0	0	0	0	0	0	0	0	0	Bacteria;Acidobacteriota;Blastocatellia;Blastocatellales;Blastocatellaceae;Blastocatella;
Zotu620	0	0	0	85	0	0	0	0	0	0	2	0	0	0	0	0	0	0	0	0	0	0	0	0	0	0	0	0	0	0	0	0	0	0	0	0	0	Bacteria;Actinomycetota;Actinomycetes;Mycobacteriales;Corynebacteriaceae;Corynebacterium;
Zotu621	120	0	0	0	0	0	0	0	0	0	0	0	0	0	0	0	0	0	0	0	0	0	0	0	0	0	0	0	0	0	0	0	0	0	0	0	0	Bacteria;Pseudomonadota;Gammaproteobacteria;Pseudomonadales;Pseudomonadaceae;Pseudomonas;
Zotu624	0	0	0	0	0	0	0	0	0	0	0	0	0	0	0	17	0	0	0	0	0	0	4	3	4	0	0	0	0	0	0	0	0	0	0	0	0	Bacteria;Pseudomonadota;Gammaproteobacteria;Enterobacterales;Shewanellaceae;Shewanella;
Zotu625	0	0	0	71	0	0	0	0	0	0	0	0	0	0	0	0	0	0	0	0	0	0	0	0	0	0	0	0	0	0	0	0	0	0	0	0	0	Bacteria;Pseudomonadota;Alphaproteobacteria;Sphingomonadales;Sphingomonadaceae;Sphingomonas;
Zotu626	0	0	0	0	0	0	0	0	0	0	0	0	0	0	0	0	0	35	0	0	0	0	0	0	0	0	0	1	0	4	0	2	15	9	0	0	0	Bacteria;Bacteroidota;Flavobacteriia;Flavobacteriales;Crocinitomicaceae;Fluviicola;
Zotu627	1	0	0	2	0	0	0	0	0	0	0	0	0	0	0	0	0	0	0	0	0	0	0	0	0	0	77	0	0	0	0	0	0	0	0	0	0	Bacteria;Bacillota;Bacilli;Staphylococcales;Staphylococcaceae;Staphylococcus;
Zotu630	127	0	0	0	0	0	0	0	0	0	0	0	0	0	0	0	0	0	0	0	0	0	0	0	0	0	0	0	0	0	0	0	0	0	0	0	0	Bacteria;Bacillota;Bacilli;Staphylococcales;Staphylococcaceae;Staphylococcus;
Zotu632	0	0	0	0	0	1	2	0	0	49	9	0	0	0	0	0	0	0	0	0	0	0	0	0	0	0	0	0	0	0	0	0	0	0	0	0	0	Bacteria;Pseudomonadota;Alphaproteobacteria;Caulobacterales;Caulobacteraceae;Brevundimonas;
Zotu633	0	0	0	0	0	0	0	0	0	0	0	0	0	0	0	0	0	0	0	0	0	0	0	0	7	0	0	0	0	0	0	0	0	0	0	0	0	Bacteria;Myxococcota;Polyangia;Polyangiales;Polyangiaceae;Aetherobacter;
Zotu634	7	0	0	36	0	0	0	0	0	0	0	0	0	0	0	0	0	0	0	0	20	0	0	0	0	0	4	0	0	0	0	1	0	0	5	0	2	Bacteria;Actinomycetota;Actinomycetes;Mycobacteriales;Corynebacteriaceae;Turicella;
Zotu635	0	0	0	0	2	3	17	1	0	0	0	0	0	0	0	0	0	0	0	0	0	0	0	0	0	0	0	0	1	0	0	0	0	0	0	0	0	Bacteria;Pseudomonadota;Betaproteobacteria;Burkholderiales;Comamonadaceae;Rhodoferax;
Zotu636	0	0	0	0	0	0	0	0	0	0	0	0	0	0	0	0	0	0	0	0	0	0	0	0	0	44	4	0	0	0	0	0	4	0	0	0	0	Bacteria;Bacillota;Clostridia;Eubacteriales;Lachnospiraceae;Mediterraneibacter;
Zotu637	0	0	0	0	0	0	0	0	0	0	0	0	0	0	0	0	0	0	0	0	0	0	0	0	0	47	0	0	0	0	0	0	0	0	0	0	0	Bacteria;Bacillota;Clostridia;Eubacteriales;Lachnospiraceae;;
Zotu639	0	96	0	0	0	0	0	0	0	0	0	0	0	0	0	0	0	0	0	0	0	0	0	0	0	0	0	0	0	0	0	0	0	0	0	0	0	Bacteria;Pseudomonadota;Gammaproteobacteria;Pseudomonadales;Pseudomonadaceae;Pseudomonas;
Zotu640	12	0	0	0	0	0	0	0	0	0	0	0	0	0	0	0	25	0	0	0	0	0	0	0	0	7	2	0	0	0	0	1	0	0	0	0	0	Bacteria;Bacillota;Clostridia;Eubacteriales;Oscillospiraceae;Subdoligranulum;
Zotu641	0	0	0	90	0	0	0	0	0	0	0	0	0	0	0	0	0	0	0	0	0	0	0	0	0	0	0	0	0	0	0	0	0	0	0	0	0	Bacteria;Pseudomonadota;Gammaproteobacteria;Xanthomonadales;Xanthomonadaceae;Stenotrophomonas;
Zotu642	0	0	0	0	0	0	0	0	0	0	0	0	0	0	0	0	0	0	0	0	0	0	0	0	0	59	0	0	0	0	0	0	0	0	0	0	0	Bacteria;Bacillota;Clostridia;Eubacteriales;Lachnospiraceae;Sellimonas;
Zotu643	0	0	0	0	0	0	0	0	0	31	0	0	0	0	0	0	0	32	0	0	0	8	0	0	0	0	0	0	0	0	0	0	0	0	0	0	0	Bacteria;Pseudomonadota;Gammaproteobacteria;Salinisphaerales;Solimonadaceae;;
Zotu646	0	0	0	0	0	0	0	0	0	0	0	0	0	0	0	0	0	0	0	0	0	0	0	0	0	0	0	0	0	0	0	0	0	0	0	0	0	Bacteria;Bacillota;Bacilli;Lactobacillales;Streptococcaceae;Streptococcus;
Zotu652	0	0	1	81	0	0	0	0	0	0	0	0	0	0	0	0	0	0	0	0	0	0	0	0	0	0	0	0	0	0	0	0	0	0	0	0	0	Bacteria;Pseudomonadota;Betaproteobacteria;Burkholderiales;Oxalobacteraceae;Massilia;
Zotu656	0	0	0	0	0	0	0	0	0	0	0	0	0	0	0	19	6	0	0	0	0	0	1	6	0	0	0	0	0	0	0	0	0	0	0	0	0	Bacteria;Bacillota;Bacilli;Lactobacillales;Lactobacillaceae;Limosilactobacillus;
Zotu657	0	0	0	0	2	10	2	0	53	0	0	0	0	0	0	0	0	0	0	0	0	0	0	0	0	0	0	0	2	1	0	4	0	0	3	0	0	Bacteria;Pseudomonadota;Alphaproteobacteria;Sphingomonadales;Sphingomonadaceae;Sphingopyxis;
Zotu658	0	0	0	0	0	0	0	0	0	0	0	0	0	0	0	0	0	0	0	0	0	0	0	0	0	0	0	0	0	0	0	0	0	0	0	0	0	Bacteria;Actinobacteria;Coriobacteriia;Coriobacteriales;Atopobiaceae;;
Zotu660	0	0	0	0	0	0	2	0	0	0	0	0	0	0	0	0	0	15	8	0	0	13	0	0	0	0	0	0	0	0	0	1	0	0	0	0	0	Bacteria;Myxococcota;Polyangia;Polyangiales;Sandaracinaceae;Sandaracinus;
Zotu661	0	86	0	0	0	0	0	0	0	0	0	0	0	0	0	0	0	0	0	0	0	0	0	0	0	0	0	0	0	0	0	0	0	0	0	0	0	Bacteria;Actinomycetota;Actinomycetes;Micrococcales;Micrococcaceae;Micrococcus;
Zotu663	0	0	0	66	0	0	0	0	0	0	0	0	0	0	0	0	0	0	0	0	0	0	0	0	0	0	0	0	0	0	0	0	0	0	0	0	0	Bacteria;Bacteroidota;Sphingobacteriia;Sphingobacteriales;Sphingobacteriaceae;Pedobacter;
Zotu664	0	0	0	0	0	0	0	0	0	0	0	0	0	0	0	5	6	0	0	0	0	0	0	0	0	0	0	0	0	0	0	0	0	0	0	0	0	Bacteria;Bacillota;Clostridia;Eubacteriales;Peptostreptococcaceae;;
Zotu666	0	92	0	0	0	0	0	0	0	0	0	0	0	0	0	0	0	0	0	0	0	0	0	0	0	0	0	0	0	0	0	0	0	0	0	0	0	Bacteria;Bacillota;Bacilli;Staphylococcales;Staphylococcaceae;Staphylococcus;
Zotu669	0	77	0	0	0	0	0	0	0	0	0	0	0	0	0	0	0	0	0	0	0	0	0	0	0	0	0	0	0	0	0	0	0	0	0	0	0	Bacteria;Pseudomonadota;Gammaproteobacteria;Enterobacterales;Enterobacteriaceae;Enterobacter;
Zotu670	0	0	0	0	0	0	0	0	0	0	0	0	0	0	0	0	0	0	0	0	0	0	0	0	0	0	0	0	0	0	0	0	0	0	77	10	0	Bacteria;Pseudomonadota;Betaproteobacteria;Neisseriales;;;
Zotu671	0	0	0	0	0	4	76	0	0	0	0	0	0	0	0	0	0	0	0	0	0	0	0	0	0	0	0	0	1	0	1	4	0	0	0	0	0	Bacteria;Pseudomonadota;Betaproteobacteria;Burkholderiales;Comamonadaceae;Paucibacter;
Zotu672	0	0	0	0	0	0	0	0	0	0	2	0	0	0	0	0	0	0	0	0	0	0	0	0	0	54	0	2	0	0	0	0	0	0	0	0	0	Bacteria;Bacillota;Clostridia;Eubacteriales;Oscillospiraceae;Pseudoflavonifractor;
Zotu675	0	0	0	0	0	0	1	0	0	0	0	0	0	13	0	0	0	0	0	0	0	0	0	0	0	0	0	0	0	1	0	1	0	0	15	0	0	Bacteria;Pseudomonadota;Betaproteobacteria;Burkholderiales;Oxalobacteraceae;Massilia;
Zotu676	0	0	0	0	0	0	0	0	0	0	0	0	0	0	0	0	0	0	0	0	0	0	0	0	0	0	0	0	0	0	0	0	0	0	0	0	0	Bacteria;Bacillota;Bacilli;Lactobacillales;Vagococcaceae;Vagococcus;
Zotu680	0	71	0	0	0	0	0	0	0	0	15	40	0	0	0	0	0	0	0	0	0	0	4	0	0	0	3	0	0	0	0	0	0	0	0	0	5	Bacteria;Pseudomonadota;Gammaproteobacteria;Enterobacterales;Enterobacteriaceae;Enterobacter;
Zotu683	0	0	0	0	0	0	0	0	0	0	0	3	2	0	0	0	0	0	0	0	8	1	2	5	0	0	0	0	0	0	0	0	0	0	0	0	6	Bacteria;Verrucomicrobia;Verrucomicrobiae;Verrucomicrobiales;Rubritaleaceae;Luteolibacter;
Zotu685	0	0	0	77	0	0	0	0	0	0	0	0	0	0	0	0	0	0	0	0	0	0	0	0	0	0	0	0	0	0	0	0	0	0	0	0	0	Bacteria;Pseudomonadota;Betaproteobacteria;Burkholderiales;Oxalobacteraceae;Noviherbaspirillum;
Zotu687	0	0	0	0	0	0	0	0	0	0	0	0	0	0	0	0	0	0	0	0	0	0	0	0	0	0	0	0	0	0	0	0	0	0	0	0	0	Bacteria;Bacillota;Bacilli;Lactobacillales;Streptococcaceae;Lactococcus;
Zotu688	0	0	0	0	60	0	0	0	0	0	0	0	0	0	0	0	0	0	1	0	0	0	0	0	0	0	0	0	0	0	4	0	0	0	11	1	4	Bacteria;Pseudomonadota;Betaproteobacteria;Burkholderiales;Comamonadaceae;Rhodoferax;
Zotu693	0	0	0	0	0	0	0	0	0	0	0	0	0	29	42	0	0	0	0	0	0	0	0	0	0	0	0	0	0	0	0	0	0	0	0	0	0	Bacteria;Bacteroidota;Bacteroidia;Chitinophagales;Chitinophagaceae;Sediminibacterium;
Zotu695	0	0	0	0	13	0	0	0	0	0	0	0	0	0	0	0	7	0	0	0	0	0	0	0	0	0	0	0	0	0	0	0	0	0	0	0	0	Bacteria;Pseudomonadota;Alphaproteobacteria;Rhodobacterales;Rhodobacteraceae;Rhodobacter;
Zotu696	0	0	0	0	0	0	0	0	0	0	0	0	0	0	0	8	0	0	0	0	0	0	0	10	25	0	0	0	0	0	0	0	0	0	0	0	0	Bacteria;Bacillota;Clostridia;Eubacteriales;Clostridiaceae;Clostridium;
Zotu697	0	0	0	0	0	0	0	0	0	0	0	12	0	0	21	0	0	0	0	0	0	0	24	0	0	0	0	0	0	0	0	0	0	0	0	0	0	Bacteria;Pseudomonadota;Gammaproteobacteria;Xanthomonadales;Rhodanobacteraceae;;
Zotu699	0	0	0	0	0	0	0	0	0	0	0	0	0	0	0	47	10	0	0	0	0	0	0	0	9	0	0	0	0	0	0	0	0	0	0	0	0	Bacteria;Bacillota;Bacilli;Lactobacillales;Lactobacillaceae;Ligilactobacillus;
Zotu706	0	0	0	0	0	0	0	0	0	27	34	0	0	0	0	0	0	0	0	0	0	0	0	0	0	0	0	0	0	0	0	0	0	0	0	0	0	Bacteria;Pseudomonadota;Betaproteobacteria;Burkholderiales;Comamonadaceae;;
Zotu707	0	0	0	0	0	0	0	0	22	1	17	0	0	0	0	10	0	0	0	0	0	0	0	0	0	0	0	0	0	0	0	0	0	0	0	0	0	Bacteria;Myxococcota;Polyangia;Polyangiales;Polyangiaceae;Pajaroellobacter;
Zotu711	0	0	0	0	0	0	0	0	0	7	0	0	0	0	0	3	0	0	0	0	0	0	0	0	0	0	0	0	0	0	0	0	0	0	0	3	0	Bacteria;Bacteroidota;Flavobacteriia;Flavobacteriales;Flavobacteriaceae;Flavobacterium;
Zotu712	0	0	0	0	0	1	0	0	0	0	0	0	0	0	0	0	0	0	0	0	0	0	0	0	0	0	0	0	1	0	35	0	0	0	0	0	0	Bacteria;Pseudomonadota;Betaproteobacteria;Burkholderiales;Comamonadaceae;Sphaerotilus;
Zotu713	0	0	0	0	0	0	0	0	0	0	0	0	0	0	0	0	0	0	0	0	0	0	0	0	0	27	0	2	0	0	0	1	0	0	0	0	0	Bacteria;Bacillota;Clostridia;Eubacteriales;Butyricicoccaceae;Butyricicoccus;
Zotu719	0	0	0	28	0	0	0	0	0	0	0	0	0	25	0	0	0	0	0	0	0	0	0	0	0	14	15	0	0	0	0	0	7	1	0	3	3	Bacteria;Bacillota;Clostridia;Eubacteriales;Peptoniphilaceae;Anaerococcus;
Zotu720	0	0	0	0	0	1	0	0	0	0	20	0	0	0	0	0	0	0	0	0	0	0	0	0	0	0	0	1	1	0	0	0	0	0	0	0	0	Bacteria;Pseudomonadota;Betaproteobacteria;Burkholderiales;Comamonadaceae;Paucibacter;
Zotu726	0	0	0	0	0	0	0	0	0	0	0	0	0	0	0	0	0	0	0	0	0	0	0	0	0	0	0	0	0	0	0	0	0	0	0	0	0	Bacteria;Pseudomonadota;Betaproteobacteria;Burkholderiales;Comamonadaceae;Acidovorax;
Zotu727	0	0	0	0	0	1	0	0	0	0	0	0	0	0	1	0	0	0	0	0	0	0	0	0	0	0	0	0	0	0	0	0	0	0	19	0	29	Bacteria;Bacteroidota;Flavobacteriia;Flavobacteriales;Flavobacteriaceae;Flavobacterium;
Zotu728	0	0	0	0	0	0	0	0	0	0	0	0	0	0	0	0	0	0	0	0	0	0	0	0	0	0	0	0	0	0	0	0	0	0	0	25	15	Bacteria;Pseudomonadota;Gammaproteobacteria;Pseudomonadales;Moraxellaceae;Agitococcus;
Zotu730	0	0	0	0	0	0	0	0	0	0	0	5	0	0	0	0	0	0	0	0	0	0	0	0	0	0	1	0	0	0	0	0	0	0	0	0	0	Bacteria;Pseudomonadota;Betaproteobacteria;Burkholderiales;Comamonadaceae;Variovorax;
Zotu731	0	0	0	0	0	0	0	0	0	0	0	0	0	0	0	0	0	0	0	0	0	0	0	0	0	42	2	0	0	0	0	1	3	0	0	0	0	Bacteria;Bacillota;Clostridia;Eubacteriales;Lachnospiraceae;Sellimonas;
Zotu733	0	0	0	0	0	0	0	0	0	0	0	0	0	0	0	0	0	0	0	0	0	0	0	0	0	35	0	0	0	0	0	0	0	0	0	0	0	Bacteria;Bacillota;Clostridia;Eubacteriales;Oscillospiraceae;Caproiciproducens;
Zotu734	1	1	0	32	0	0	0	0	4	0	0	0	2	0	0	0	10	0	0	0	0	0	0	0	0	0	2	0	0	0	0	0	0	0	3	0	0	Bacteria;Pseudomonadota;Gammaproteobacteria;Pseudomonadales;Pseudomonadaceae;Pseudomonas;
Zotu735	0	0	0	0	0	0	4	0	0	0	0	0	0	0	0	0	0	34	0	0	0	13	0	0	0	0	0	0	0	0	0	0	0	0	0	12	0	Bacteria;Myxococcota;Polyangia;Polyangiales;Polyangiaceae;;
Zotu736	0	0	0	0	0	0	1	0	44	0	0	0	0	0	9	0	0	0	0	0	0	0	0	0	0	0	0	0	2	1	4	0	0	0	0	0	0	Bacteria;Pseudomonadota;Betaproteobacteria;Burkholderiales;Comamonadaceae;Leptothrix;
Zotu739	0	0	0	0	0	0	0	0	0	0	0	0	0	0	0	15	0	0	0	0	0	0	0	0	0	4	21	0	0	0	0	3	0	0	0	0	0	Bacteria;Bacillota;Clostridia;Eubacteriales;Lachnospiraceae;Ruminococcus;
Zotu741	0	0	0	70	0	0	0	0	0	0	0	0	0	0	0	0	0	0	0	0	0	0	0	0	0	0	0	0	0	0	0	0	0	0	0	0	0	Bacteria;Bacteroidota;Sphingobacteriia;Sphingobacteriales;Sphingobacteriaceae;Pedobacter;
Zotu742	0	0	0	89	0	0	0	0	0	0	0	0	0	0	0	0	0	0	0	0	0	0	0	0	0	0	0	0	0	0	0	0	0	0	0	0	0	Bacteria;Pseudomonadota;Betaproteobacteria;Burkholderiales;Oxalobacteraceae;Massilia;
Zotu749	0	0	0	0	0	0	0	0	0	0	0	0	0	0	0	0	0	0	0	0	33	0	0	0	0	0	0	0	0	0	0	0	0	0	0	0	0	Bacteria;Pseudomonadota;Gammaproteobacteria;Pseudomonadales;Moraxellaceae;Acinetobacter;
Zotu750	0	0	0	0	0	0	0	0	0	0	0	0	0	0	0	0	0	0	0	0	0	0	0	0	0	0	0	0	0	0	0	0	0	0	0	0	0	Bacteria;Bacillota;Clostridia;Eubacteriales;Butyricicoccaceae;Butyricicoccus;
Zotu751	0	0	0	0	0	0	1	0	3	0	1	0	0	0	20	7	0	0	0	0	0	0	0	0	0	0	0	4	4	5	3	2	4	7	0	0	0	Bacteria;Pseudomonadota;Betaproteobacteria;Burkholderiales;Comamonadaceae;Leptothrix;
Zotu752	0	0	0	0	0	0	0	0	0	0	0	0	0	0	0	0	0	0	0	0	0	0	0	0	0	0	0	0	0	0	0	0	0	0	0	0	0	Bacteria;Pseudomonadota;Betaproteobacteria;Burkholderiales;Comamonadaceae;Rhodoferax;
Zotu754	0	0	0	0	0	0	0	0	0	0	0	0	0	0	0	0	0	0	0	0	0	0	0	0	0	0	0	0	0	0	0	0	0	0	0	0	35	Bacteria;Pseudomonadota;Gammaproteobacteria;Xanthomonadales;Rhodanobacteraceae;Luteibacter;
Zotu756	0	0	0	0	0	0	0	0	0	0	0	0	0	0	0	0	0	0	0	0	0	0	0	0	0	10	0	0	0	0	0	0	13	0	0	0	0	Bacteria;Actinomycetota;Actinomycetes;Micrococcales;Micrococcaceae;Kocuria;
Zotu757	0	0	0	0	0	0	0	0	0	0	0	0	0	0	5	0	0	0	0	0	0	0	2	0	0	0	0	0	0	0	0	0	0	0	0	0	0	Bacteria;Myxococcota;Polyangia;Polyangiales;Sandaracinaceae;;
Zotu759	0	0	0	0	2	0	4	0	0	0	0	0	0	0	0	0	0	0	0	0	19	0	0	0	0	0	0	1	6	9	1	7	0	0	0	0	0	Bacteria;Pseudomonadota;Betaproteobacteria;Burkholderiales;Comamonadaceae;Rhizobacter;
Zotu761	0	0	0	0	0	0	0	0	0	0	0	0	0	0	0	0	0	0	0	0	0	0	0	0	0	3	20	0	0	0	1	16	0	0	0	0	0	Bacteria;Bacteroidota;Bacteroidia;Bacteroidales;Prevotellaceae;Prevotella;
Zotu763	0	0	0	67	0	0	0	0	0	0	0	0	0	0	0	0	0	0	0	0	0	0	0	0	0	0	0	0	0	0	0	0	0	0	0	0	0	Bacteria;Pseudomonadota;Betaproteobacteria;Burkholderiales;Oxalobacteraceae;Duganella;
Zotu764	0	0	0	0	0	0	1	0	0	0	0	0	0	0	0	0	0	0	0	0	0	0	0	0	0	0	0	0	0	0	0	0	0	0	0	0	0	Bacteria;Bacteroidota;Flavobacteriia;Flavobacteriales;Flavobacteriaceae;Flavobacterium;
Zotu766	0	0	0	0	0	0	0	0	5	0	0	0	0	0	0	0	0	0	0	0	0	0	0	0	0	0	0	0	0	1	0	0	0	0	0	0	0	Bacteria;Pseudomonadota;Betaproteobacteria;Burkholderiales;Comamonadaceae;Rhizobacter;
Zotu769	0	0	0	0	0	0	0	0	0	0	0	0	0	0	0	4	0	0	0	0	0	0	15	11	0	0	0	0	0	0	0	0	0	0	0	0	0	Bacteria;Pseudomonadota;Gammaproteobacteria;Enterobacterales;Vibrionaceae;Aliivibrio;
Zotu770	0	0	0	0	0	0	0	0	0	0	0	0	0	0	0	3	0	0	0	0	0	0	0	0	0	0	0	0	0	0	0	0	0	0	0	0	0	Bacteria;Fusobacteriota;Fusobacteriia;Fusobacteriales;Fusobacteriaceae;Fusobacterium;
Zotu771	0	0	0	0	0	0	0	0	0	0	0	0	0	0	0	0	0	0	0	0	0	0	0	0	0	32	2	0	0	0	0	0	0	0	5	4	0	Bacteria;Bacillota;Clostridia;Eubacteriales;Peptostreptococcaceae;Romboutsia;
Zotu772	0	0	0	0	0	1	4	0	0	0	0	38	0	0	0	0	0	0	0	0	0	0	0	0	0	0	4	0	0	0	0	0	0	0	0	0	5	Bacteria;Pseudomonadota;Alphaproteobacteria;Rhizobiales;Xanthobacteraceae;Bradyrhizobium;
Zotu774	0	0	0	70	0	0	0	0	0	0	0	0	0	0	0	0	0	0	0	0	0	0	0	0	0	0	0	0	0	0	0	0	0	0	0	0	0	Bacteria;Bacteroidota;Bacteroidia;Bacteroidales;Rikenellaceae;Alistipes;
Zotu775	0	0	0	0	0	0	0	0	0	0	9	40	0	0	0	0	0	0	0	0	0	0	2	0	0	0	0	0	0	0	0	0	0	0	0	0	0	Bacteria;Pseudomonadota;Gammaproteobacteria;Xanthomonadales;Xanthomonadaceae;Pseudoxanthomonas;
Zotu776	0	0	0	0	0	0	0	0	0	0	0	0	0	0	0	0	0	0	0	0	0	0	0	0	0	33	0	1	0	0	0	0	11	0	0	0	0	Bacteria;Bacillota;Clostridia;Eubacteriales;Oscillospiraceae;Eubacterium;
Zotu777	0	0	0	119	0	0	0	0	0	0	0	0	0	0	0	0	0	0	0	0	0	0	0	0	0	0	0	0	0	0	0	0	0	0	0	0	0	Bacteria;Pseudomonadota;Betaproteobacteria;Burkholderiales;Oxalobacteraceae;Noviherbaspirillum;
Zotu780	0	0	0	0	0	0	0	0	0	0	0	0	0	0	0	0	0	0	0	0	0	0	0	0	0	2	13	0	0	0	0	5	7	7	1	0	0	Bacteria;Bacteroidota;Bacteroidia;Bacteroidales;Rikenellaceae;Anaerocella;
Zotu783	0	0	0	0	0	1	0	0	0	0	0	0	0	0	0	0	0	0	0	0	0	0	0	0	0	0	0	0	0	0	0	0	0	0	0	0	0	Bacteria;Pseudomonadota;Betaproteobacteria;Burkholderiales;Oxalobacteraceae;Undibacterium;
Zotu784	0	0	0	0	0	4	0	1	0	17	0	0	0	0	0	1	0	0	0	0	0	0	0	5	0	0	0	0	0	0	0	0	0	0	0	0	0	Bacteria;Pseudomonadota;Alphaproteobacteria;Caulobacterales;Caulobacteraceae;Brevundimonas;
Zotu787	0	0	0	0	9	0	5	0	0	0	0	0	0	0	0	0	0	0	0	0	0	0	0	0	0	0	0	5	7	1	7	9	0	0	0	0	0	Bacteria;Pseudomonadota;Betaproteobacteria;Burkholderiales;Methylophilaceae;Methylotenera;
Zotu789	0	0	0	0	0	0	0	0	0	0	0	0	0	0	0	0	0	0	0	0	0	0	10	0	0	0	0	0	1	0	2	2	0	0	0	0	0	Bacteria;Pseudomonadota;Alphaproteobacteria;Rhodobacterales;Rhodobacteraceae;Tabrizicola;
Zotu794	0	0	0	0	0	0	0	0	29	0	0	0	0	0	0	0	0	0	5	0	0	0	0	0	0	0	0	0	0	0	0	0	0	0	0	0	0	Bacteria;Pseudomonadota;Gammaproteobacteria;Enterobacterales;Alteromonadaceae;Rheinheimera;
Zotu796	0	0	0	0	0	0	0	0	0	0	0	0	0	0	0	0	0	0	0	0	0	0	0	0	0	0	0	0	0	0	0	0	0	0	0	0	0	Bacteria;Pseudomonadota;Betaproteobacteria;Burkholderiales;Comamonadaceae;Paucibacter;
Zotu799	0	0	0	0	0	0	0	0	0	0	0	0	0	0	40	0	0	0	0	0	0	0	0	0	0	0	0	0	0	0	0	0	0	0	0	0	0	Bacteria;Bacteroidota;Bacteroidia;Bacteroidales;Muribaculaceae;;
Zotu800	0	0	0	0	3	1	0	0	23	1	0	0	0	0	0	6	0	0	8	0	0	0	0	0	0	0	0	1	0	1	0	4	0	6	0	0	0	Bacteria;Pseudomonadota;Betaproteobacteria;Burkholderiales;Comamonadaceae;Rhodoferax;
Zotu801	0	0	0	67	0	0	0	0	0	0	0	0	0	0	0	0	0	0	0	0	0	0	0	0	0	0	0	0	0	0	0	0	0	0	0	0	0	Bacteria;Myxococcota;Polyangia;Polyangiales;Polyangiaceae;Pajaroellobacter;
Zotu802	0	0	0	17	0	0	0	0	0	0	0	0	0	0	0	0	42	0	0	0	0	0	0	0	0	0	0	0	0	0	0	0	0	0	0	0	0	Bacteria;Pseudomonadota;Betaproteobacteria;Burkholderiales;Comamonadaceae;Paucibacter;
Zotu805	0	0	0	0	0	0	0	0	0	0	18	0	0	0	0	0	0	10	0	0	0	23	0	0	0	0	0	0	0	0	0	0	0	0	0	0	0	Bacteria;Pseudomonadota;Alphaproteobacteria;Rhodospirillales;;;
Zotu806	0	0	0	0	0	0	0	0	0	0	0	0	0	0	0	0	0	0	0	0	0	0	0	0	0	28	1	0	0	0	0	0	0	12	0	0	0	Bacteria;Bacillota;Clostridia;Eubacteriales;Lachnospiraceae;Anaerobutyricum;
Zotu807	0	0	0	0	0	0	0	0	0	0	17	0	0	0	0	0	0	0	0	0	0	0	0	0	0	0	0	0	0	0	0	0	0	0	0	0	0	Bacteria;Pseudomonadota;Gammaproteobacteria;Pseudomonadales;Moraxellaceae;Acinetobacter;
Zotu811	0	0	0	0	0	1	0	0	0	0	0	42	0	0	0	0	0	0	0	0	0	0	0	0	0	0	0	0	0	0	0	0	0	0	0	0	0	Bacteria;Pseudomonadota;Alphaproteobacteria;Sphingomonadales;Sphingomonadaceae;Sphingomonas;
Zotu814	0	0	0	0	0	0	0	0	0	0	0	0	0	0	0	0	0	0	0	0	0	0	0	0	0	0	0	0	0	0	0	0	0	0	0	0	0	Bacteria;Pseudomonadota;Betaproteobacteria;Burkholderiales;Rhodocyclaceae;Ferribacterium;
Zotu815	0	0	0	70	0	0	0	0	0	0	0	0	0	0	0	0	0	0	0	0	0	0	0	0	0	0	0	0	0	0	0	0	0	0	0	0	0	Bacteria;Bacteroidota;Bacteroidia;Chitinophagales;Chitinophagaceae;Edaphobaculum;
Zotu818	0	0	0	0	0	0	0	0	24	0	0	0	0	0	0	0	0	0	0	0	0	0	0	0	0	0	0	0	0	0	0	0	0	0	0	0	0	Bacteria;Pseudomonadota;Gammaproteobacteria;Nevskiales;Nevskiaceae;Stagnimonas;
Zotu821	0	0	0	14	0	0	0	0	0	0	0	26	0	0	0	0	0	0	0	0	0	0	0	0	0	0	0	0	0	0	0	0	5	0	0	0	0	Bacteria;Bacillota;Bacilli;Lactobacillales;Carnobacteriaceae;Granulicatella;
Zotu822	0	0	0	0	0	0	0	0	0	0	0	28	0	0	7	2	0	0	0	0	0	0	0	0	0	0	0	5	0	0	3	2	0	0	0	0	0	Bacteria;Pseudomonadota;Alphaproteobacteria;Rhodobacterales;Rhodobacteraceae;Tabrizicola;
Zotu823	0	0	0	0	0	0	0	0	0	0	0	0	0	0	0	0	0	0	0	0	0	0	0	0	0	0	2	0	0	0	0	13	0	0	9	0	0	Bacteria;Bacillota;Clostridia;Eubacteriales;Clostridiaceae;Clostridium;
Zotu825	0	0	0	0	0	0	0	0	20	17	0	0	0	0	0	0	0	3	0	0	0	0	0	0	0	0	0	4	1	2	4	1	0	0	0	0	0	Bacteria;Pseudomonadota;Gammaproteobacteria;Salinisphaerales;Solimonadaceae;Panacagrimonas;
Zotu826	0	0	0	0	0	0	0	0	0	0	0	0	0	0	0	8	0	0	0	0	0	0	5	1	19	0	0	0	0	0	0	0	0	0	0	0	0	Bacteria;Cyanobacteria;Cyanobacteriia;;;;
Zotu827	0	0	0	0	0	0	0	0	0	0	0	0	0	0	0	11	0	0	0	0	0	0	0	2	3	0	0	0	0	0	0	0	0	0	0	0	0	Bacteria;Pseudomonadota;Gammaproteobacteria;Enterobacterales;Erwiniaceae;Pantoea;
Zotu830	0	0	0	0	0	0	0	0	0	0	0	0	0	0	0	0	0	0	0	0	0	0	0	0	0	7	8	0	0	0	0	1	8	0	0	19	1	Bacteria;Bacillota;Clostridia;Eubacteriales;Peptoniphilaceae;Anaerococcus;
Zotu833	0	0	0	0	0	0	0	0	0	0	0	0	0	0	0	0	0	0	0	0	0	0	0	1	0	26	0	0	0	0	0	0	0	0	0	0	0	Bacteria;Bacillota;Clostridia;Eubacteriales;Oscillospiraceae;;
Zotu834	0	0	0	0	0	0	0	0	0	0	0	0	0	0	0	0	26	4	0	0	0	0	0	0	0	1	0	0	0	0	0	0	0	0	0	0	0	Bacteria;Bacteroidota;Bacteroidia;Chitinophagales;Chitinophagaceae;Sediminibacterium;
Zotu836	0	0	0	0	0	0	0	0	0	0	0	0	0	0	0	10	0	0	0	0	0	0	0	2	0	0	0	0	0	0	0	0	0	0	0	0	0	Bacteria;Bacillota;Bacilli;Lactobacillales;Lactobacillaceae;Limosilactobacillus;
Zotu838	0	0	0	0	6	0	0	0	0	0	0	0	0	0	0	0	0	0	0	0	0	0	5	0	0	0	0	0	0	0	0	0	0	0	0	0	0	Bacteria;Bacteroidota;Bacteroidia;Saprospirales;Saprospiraceae;;
Zotu842	0	0	0	0	0	0	0	0	0	0	0	0	0	0	0	0	0	0	0	0	0	0	0	0	0	0	0	0	0	0	0	0	0	0	0	0	0	Bacteria;Pseudomonadota;Betaproteobacteria;Burkholderiales;Chitinibacteraceae;Deefgea;
Zotu844	52	0	0	0	0	0	3	0	0	0	0	0	0	0	0	0	0	3	0	0	0	0	0	0	0	0	0	0	0	0	0	0	0	0	0	18	2	Bacteria;Pseudomonadota;Betaproteobacteria;Burkholderiales;Comamonadaceae;Rhodoferax;
Zotu846	0	0	0	0	0	0	0	0	0	0	0	0	0	0	0	8	0	0	0	0	0	0	3	1	0	0	0	0	0	0	0	0	0	0	0	0	0	Bacteria;Bacillota;Clostridia;Eubacteriales;Clostridiaceae;Clostridium;
Zotu847	0	0	0	0	0	0	0	0	0	0	8	0	0	28	0	0	0	0	0	0	0	0	0	0	0	0	0	0	0	0	0	0	0	0	0	0	0	Bacteria;Pseudomonadota;Gammaproteobacteria;Salinisphaerales;Solimonadaceae;Nevskia;
Zotu849	0	0	0	0	0	0	0	0	0	21	0	0	0	0	0	0	0	16	0	0	0	19	0	0	0	0	0	0	0	0	1	1	0	0	0	0	0	Bacteria;Bacteroidota;Sphingobacteriia;Sphingobacteriales;Sphingobacteriaceae;Pedobacter;
Zotu850	0	0	0	0	0	0	0	0	0	0	0	0	0	0	0	4	0	0	0	1	16	0	1	0	0	0	0	0	0	0	0	0	0	0	0	0	0	Bacteria;Pseudomonadota;Gammaproteobacteria;Pseudomonadales;Moraxellaceae;Acinetobacter;
Zotu851	0	0	0	0	0	0	0	0	0	0	0	0	0	0	0	0	0	0	0	0	0	0	0	0	0	0	0	0	0	0	0	0	0	0	0	0	0	Bacteria;Fusobacteriota;Fusobacteriia;Fusobacteriales;Fusobacteriaceae;Fusobacterium;
Zotu854	0	0	0	0	0	0	0	0	0	0	0	0	0	0	0	0	0	0	0	0	0	0	15	20	0	0	0	0	0	0	0	0	0	0	0	0	0	Bacteria;Pseudomonadota;Alphaproteobacteria;Acetobacterales;Acetobacteraceae;Acetobacter;
Zotu857	0	0	1	0	0	0	0	0	0	0	0	0	0	0	0	20	0	0	0	1	0	0	3	14	11	1	4	0	0	0	0	0	0	0	0	0	0	Bacteria;Bacillota;Bacilli;Lactobacillales;Lactobacillaceae;Lactobacillus;
Zotu858	0	0	0	0	0	0	0	0	0	0	28	0	0	0	0	0	0	0	0	0	0	0	0	0	0	0	0	0	0	0	0	0	0	0	0	0	0	Bacteria;Pseudomonadota;Alphaproteobacteria;Rhizobiales;Beijerinckiaceae;Methylobacterium;
Zotu859	0	0	0	0	0	0	0	0	0	0	0	0	0	0	0	0	0	0	0	0	0	0	0	0	0	0	0	0	0	0	0	0	0	0	0	0	0	Bacteria;Pseudomonadota;Gammaproteobacteria;Enterobacterales;Morganellaceae;Proteus;
Zotu862	0	0	0	0	0	0	0	0	0	0	0	0	47	0	0	0	0	0	0	0	0	0	0	0	0	0	0	0	0	2	0	0	0	0	0	0	0	Bacteria;Myxococcota;Myxococcia;;;;
Zotu866	0	0	0	0	0	9	6	0	0	0	0	0	0	0	30	0	0	0	0	0	0	0	0	0	0	0	0	5	0	0	1	6	0	0	0	0	0	Bacteria;Pseudomonadota;Alphaproteobacteria;Rhizobiales;Devosiaceae;Devosia;
Zotu868	0	0	0	0	0	0	0	0	0	0	0	0	0	0	0	0	0	0	0	0	0	0	0	0	0	6	5	2	0	0	0	0	15	0	0	0	0	Bacteria;Bacteroidota;Bacteroidia;Cytophagales;Spirosomaceae;Spirosoma;
Zotu871	0	0	0	0	0	0	0	0	0	0	0	0	0	0	0	0	9	0	0	0	0	0	0	0	0	0	0	0	0	0	0	0	0	0	0	0	0	Bacteria;Pseudomonadota;Gammaproteobacteria;Chromatiales;Chromatiaceae;Pararheinheimera;
Zotu872	0	0	0	0	0	0	0	0	0	0	0	0	0	0	0	0	0	0	0	0	0	0	0	0	0	0	0	0	0	0	0	0	0	0	0	0	0	Bacteria;Bacteroidota;Bacteroidia;Saprospirales;Saprospiraceae;;
Zotu873	0	0	0	0	0	0	0	0	0	23	0	0	0	0	0	0	0	0	0	0	0	0	0	0	0	0	0	0	0	1	0	0	0	0	0	0	0	Bacteria;Pseudomonadota;Betaproteobacteria;Burkholderiales;Comamonadaceae;Polaromonas;
Zotu874	0	0	0	0	0	0	4	0	34	0	0	0	0	0	0	0	0	0	0	0	0	0	0	0	0	0	0	0	0	0	0	0	0	0	0	0	0	Bacteria;Pseudomonadota;Gammaproteobacteria;Legionellales;Legionellaceae;Legionella;
Zotu875	0	0	0	0	5	0	10	0	0	0	0	26	0	0	8	0	0	0	0	0	0	0	1	0	0	0	0	0	0	0	0	0	0	0	0	0	0	Bacteria;Pseudomonadota;Gammaproteobacteria;Xanthomonadales;Xanthomonadaceae;Arenimonas;
Zotu877	0	0	0	0	2	0	0	0	0	0	0	48	0	0	0	0	0	0	0	0	0	0	0	0	0	0	0	7	1	1	0	0	0	0	0	0	0	Bacteria;Pseudomonadota;Betaproteobacteria;Burkholderiales;Methylophilaceae;Methylotenera;
Zotu878	0	0	0	0	0	0	0	0	0	0	0	0	0	0	0	0	0	0	0	0	0	0	0	0	0	27	0	0	0	0	0	0	0	0	0	0	0	Bacteria;Bacillota;Clostridia;Eubacteriales;Oscillospiraceae;Anaerotruncus;
Zotu884	0	0	0	0	0	0	0	0	0	1	0	0	0	0	0	0	0	0	0	0	0	0	0	0	0	44	13	0	1	0	0	4	0	2	0	0	0	Bacteria;Bacillota;Clostridia;Eubacteriales;Lachnospiraceae;Enterocloster;
Zotu885	1	0	0	0	0	0	1	0	0	0	0	0	0	0	0	0	0	0	0	0	0	1	19	28	5	0	0	0	0	0	0	1	0	0	0	0	0	Bacteria;Bacillota;Bacilli;Lactobacillales;Lactobacillaceae;Pediococcus;
Zotu886	0	0	0	0	0	0	0	0	0	0	0	0	0	0	0	0	0	0	0	0	0	0	0	0	0	0	0	0	0	0	0	0	0	0	0	0	0	Bacteria;Bacteroidota;Saprospiria;;;;
Zotu887	0	0	0	0	0	1	0	0	0	7	0	0	0	0	0	0	0	0	0	0	0	0	0	0	0	0	0	0	0	0	0	0	0	0	0	0	3	Bacteria;Pseudomonadota;Gammaproteobacteria;Enterobacterales;Alteromonadaceae;Rheinheimera;
Zotu888	0	0	0	0	0	0	0	0	0	0	0	0	0	0	0	0	0	0	0	0	0	0	0	0	0	0	0	0	0	0	0	0	0	0	0	0	0	Bacteria;Pseudomonadota;Alphaproteobacteria;Rhizobiales;Beijerinckiaceae;Methylobacterium;
Zotu893	0	0	0	0	0	0	3	0	0	0	0	0	0	0	30	0	0	0	0	0	0	0	0	0	0	0	0	0	0	0	0	1	0	0	0	0	0	Bacteria;Pseudomonadota;Betaproteobacteria;Burkholderiales;Comamonadaceae;Leptothrix;
Zotu904	0	0	0	0	0	0	0	0	0	0	0	25	0	0	0	0	0	0	0	0	0	0	0	0	0	0	0	0	0	0	0	0	0	0	0	0	0	Bacteria;Pseudomonadota;Gammaproteobacteria;Xanthomonadales;Rhodanobacteraceae;Tahibacter;
Zotu906	0	0	0	0	2	0	5	0	0	0	0	0	0	0	28	0	0	0	0	0	0	0	0	0	0	0	0	0	0	0	0	0	0	0	0	0	0	Bacteria;Cyanobacteria;;;;;
Zotu908	0	0	0	0	0	0	0	0	0	0	0	0	0	0	0	0	0	0	0	0	0	0	0	0	0	0	0	0	0	0	0	0	0	0	0	0	0	Bacteria;Pseudomonadota;Betaproteobacteria;Burkholderiales;Oxalobacteraceae;Rugamonas;
Zotu909	0	0	0	0	0	0	0	0	0	0	0	0	0	0	0	0	0	0	0	0	0	0	0	0	0	39	0	0	0	0	0	0	0	0	0	0	0	Bacteria;Bacillota;Clostridia;Eubacteriales;Oscillospiraceae;Paludicola;
Zotu914	0	0	0	0	0	0	0	0	0	0	0	0	0	0	0	0	0	0	0	0	0	0	0	0	0	12	14	0	0	0	0	0	8	0	0	0	0	Bacteria;Actinomycetota;Actinomycetes;Mycobacteriales;Tsukamurellaceae;Tsukamurella;
Zotu925	0	0	0	0	0	0	0	0	8	0	9	0	0	0	0	0	0	0	0	0	0	0	0	0	0	0	0	8	4	4	1	1	0	0	0	0	0	Bacteria;Pseudomonadota;Betaproteobacteria;Burkholderiales;Comamonadaceae;Rhizobacter;
Zotu928	0	0	0	0	0	0	0	0	0	0	0	0	0	0	0	0	10	0	0	0	0	0	0	0	0	0	0	0	0	0	0	0	0	0	0	0	0	Bacteria;Bacillota;Bacilli;Lactobacillales;Lactobacillaceae;Leuconostoc;
Zotu932	0	0	0	0	0	0	0	0	0	0	0	0	0	0	0	1	0	0	0	0	0	0	0	0	0	0	18	0	0	0	0	14	3	0	0	0	0	Bacteria;Bacillota;Bacilli;Lactobacillales;Lactobacillaceae;Limosilactobacillus;
Zotu933	0	0	0	0	0	0	0	0	0	0	0	0	0	0	0	0	1	3	0	0	0	0	0	0	0	0	0	0	0	0	0	0	0	0	0	0	0	Bacteria;Bacillota;Bacilli;Lactobacillales;Carnobacteriaceae;Carnobacterium;
Zotu937	0	0	0	0	0	0	1	0	0	0	0	0	0	0	0	0	0	0	0	0	0	1	0	17	0	0	0	0	0	0	0	0	0	0	0	0	0	Bacteria;Bacillota;Bacilli;Lactobacillales;Lactobacillaceae;Lactiplantibacillus;
Zotu941	0	0	0	0	0	0	0	0	0	0	0	0	0	0	0	0	0	0	0	0	0	0	0	0	6	0	0	0	0	0	0	0	0	0	0	0	0	Bacteria;Pseudomonadota;Gammaproteobacteria;Enterobacterales;Morganellaceae;Proteus;
Zotu943	0	0	0	0	0	0	0	0	0	0	0	0	0	0	0	0	0	0	0	0	0	0	0	0	0	0	0	0	0	0	0	0	0	0	0	0	0	Bacteria;Actinomycetota;Actinomycetes;Mycobacteriales;Nocardiaceae;Williamsia;
Zotu944	0	0	0	1	0	0	0	0	0	0	0	0	0	0	0	0	0	0	0	0	0	0	0	0	0	0	18	1	0	0	0	1	12	0	0	0	0	Bacteria;Pseudomonadota;Gammaproteobacteria;Pseudomonadales;Moraxellaceae;Acinetobacter;
Zotu948	0	0	0	0	0	0	0	0	0	0	0	0	0	0	21	0	0	0	0	0	0	0	0	0	0	0	0	0	0	0	0	0	0	0	0	0	0	Bacteria;Bacteroidota;Bacteroidia;Chitinophagales;Chitinophagaceae;;
Zotu956	0	0	0	0	0	0	0	0	0	0	0	0	0	0	0	0	0	0	0	0	0	0	0	11	0	0	0	0	0	0	0	0	0	0	0	0	0	Bacteria;Bacteroidota;Cytophagia;;;;
Zotu957	0	0	0	0	0	0	0	0	0	0	0	0	0	0	0	0	0	0	0	0	0	0	0	0	13	0	0	0	0	0	0	0	0	0	0	0	0	Bacteria;Bacillota;Bacilli;Paenibacillales;Paenibacillaceae;Paenibacillus;
Zotu965	0	0	0	75	0	0	0	0	0	0	0	0	7	0	0	0	0	0	0	0	0	0	0	1	0	0	0	0	0	0	0	0	0	0	0	0	0	Bacteria;Actinomycetota;Actinomycetes;Actinomycetales;Actinomycetaceae;Actinomyces;
Zotu967	1	0	0	0	0	0	0	0	0	0	0	0	0	0	0	0	0	0	0	0	0	0	0	10	6	0	0	0	0	0	0	0	0	0	0	0	0	Bacteria;Bacillota;Bacilli;Lactobacillales;Lactobacillaceae;Ligilactobacillus;
Zotu974	0	0	0	0	0	0	0	0	15	0	0	0	0	0	0	0	0	0	0	0	0	0	0	0	0	0	6	0	0	0	0	0	0	0	0	0	0	Bacteria;Bacillota;Clostridia;Eubacteriales;Lachnospiraceae;;
Zotu977	0	0	0	0	0	0	0	0	0	0	0	0	0	0	0	0	0	0	0	0	0	0	3	2	0	0	0	0	0	0	0	0	0	0	0	0	0	Bacteria;Bacillota;Clostridia;Eubacteriales;Lachnospiraceae;;
Zotu978	0	0	0	0	0	0	0	0	0	0	0	0	0	0	0	0	0	0	0	0	0	0	0	0	0	0	0	0	0	0	0	0	0	0	0	0	0	Bacteria;Pseudomonadota;Gammaproteobacteria;Pseudomonadales;Pseudomonadaceae;Pseudomonas;
Zotu983	0	0	0	0	0	0	23	0	0	0	0	0	0	0	19	0	0	0	0	0	0	0	0	0	0	0	1	0	0	0	0	0	0	0	0	0	0	Bacteria;Pseudomonadota;Betaproteobacteria;Burkholderiales;Comamonadaceae;Hydrogenophaga;
Zotu988	0	0	0	0	0	0	0	0	0	0	0	0	0	0	0	0	18	0	0	0	0	0	0	1	0	1	0	0	0	0	0	0	0	0	5	0	0	Bacteria;Pseudomonadota;Gammaproteobacteria;Enterobacterales;Enterobacteriaceae;Citrobacter;
Zotu992	0	0	0	0	0	0	0	0	0	0	0	0	0	0	0	0	0	0	0	0	0	0	0	0	0	0	0	0	0	0	0	0	0	0	0	0	0	Bacteria;Pseudomonadota;Alphaproteobacteria;Rhodospirillales;Rhodospirillaceae;;
Zotu995	0	0	0	0	0	0	0	0	0	0	0	0	0	0	0	0	0	0	0	0	0	0	0	0	0	0	0	0	0	0	0	0	0	0	0	0	0	Bacteria;Pseudomonadota;Deltaproteobacteria;;;;
Zotu998	0	0	0	0	0	0	0	0	0	0	0	0	0	0	0	0	0	0	0	0	0	0	0	0	0	0	0	8	5	4	0	7	0	0	0	0	0	Bacteria;Pseudomonadota;Betaproteobacteria;Burkholderiales;Rhodocyclaceae;Methyloversatilis;
Zotu1002	0	0	0	29	0	0	0	0	0	0	0	0	0	0	0	0	0	0	0	0	0	0	0	0	0	0	0	0	0	0	0	0	0	0	0	0	0	Bacteria;Pseudomonadota;Betaproteobacteria;Burkholderiales;Oxalobacteraceae;Massilia;
Zotu1007	0	0	0	0	0	0	0	0	0	0	0	0	0	0	0	0	0	0	0	0	0	0	0	0	0	30	0	0	0	0	0	0	0	0	0	0	0	Bacteria;Bacillota;Clostridia;Eubacteriales-Tissierellales;Peptostreptococcaceae;Asaccharospora;
Zotu1016	0	0	0	0	0	0	0	0	0	0	2	0	0	0	0	0	0	0	0	0	0	0	0	1	0	3	10	0	0	1	0	14	1	9	0	0	0	Bacteria;Bacillota;Clostridia;Eubacteriales;Oscillospiraceae;Faecalibacterium;
Zotu1023	0	0	0	0	0	0	0	0	0	0	0	0	0	0	0	0	10	0	0	0	0	0	2	10	7	0	0	0	0	0	0	0	0	0	0	0	0	Bacteria;Bacillota;Bacilli;Lactobacillales;Streptococcaceae;Lactococcus;
Zotu1024	0	0	0	0	0	0	0	0	0	0	0	0	0	0	0	0	7	0	0	0	0	0	13	8	0	0	2	0	0	0	0	0	0	0	0	0	0	Bacteria;Bacillota;Bacilli;Bacillales;Bacillaceae;Geobacillus;
Zotu1025	0	0	0	0	0	0	0	0	0	0	0	0	0	19	0	0	0	0	1	0	0	0	0	0	0	0	0	0	5	0	0	2	0	0	0	0	0	Bacteria;Pseudomonadota;Betaproteobacteria;Burkholderiales;Comamonadaceae;Paucibacter;
Zotu1027	0	0	0	0	0	0	0	0	0	0	0	0	0	0	0	0	0	0	0	0	0	0	0	0	0	25	0	0	0	1	0	0	8	0	0	0	0	Bacteria;Bacillota;Clostridia;Eubacteriales;Lachnospiraceae;Anaerobutyricum;
Zotu1028	0	0	0	0	0	0	0	0	0	0	0	0	0	0	0	0	0	0	0	0	0	0	0	0	0	0	0	0	0	0	0	0	0	0	0	0	0	Bacteria;Bacteroidota;Flavobacteriia;Flavobacteriales;Flavobacteriaceae;Flavobacterium;
Zotu1038	0	0	0	0	4	4	0	0	0	26	0	0	0	0	0	0	0	0	0	0	0	0	0	0	0	0	0	0	0	0	0	0	0	0	0	0	0	Bacteria;Pseudomonadota;Gammaproteobacteria;Nevskiales;Nevskiaceae;Stenotrophobium;
Zotu1042	0	0	0	0	0	0	0	0	0	18	0	0	9	0	0	0	0	0	0	0	0	0	0	0	0	0	0	0	1	15	0	0	0	0	0	0	0	Bacteria;Myxococcota;Myxococcia;;;;
Zotu1048	0	19	0	0	0	0	0	0	0	0	0	0	0	0	15	0	0	0	0	0	0	0	0	0	0	0	0	0	0	0	0	0	0	0	0	0	0	Bacteria;Bacillota;Clostridia;Eubacteriales;Lachnospiraceae;;
Zotu1058	0	0	0	0	0	0	0	0	0	0	0	0	0	0	0	0	0	0	0	0	0	0	0	0	0	0	0	0	0	0	0	0	0	0	0	0	0	Bacteria;Pseudomonadota;Alphaproteobacteria;Rhizobiales;Beijerinckiaceae;Microvirga;
Zotu1060	0	0	0	0	0	0	0	0	0	0	0	0	0	0	0	5	0	0	0	0	0	0	0	0	3	0	0	0	0	0	0	0	0	0	0	0	0	Bacteria;Bacillota;Bacilli;Lactobacillales;Lactobacillaceae;Limosilactobacillus;
Zotu1063	0	0	0	0	0	0	0	0	0	0	0	0	0	0	0	0	0	0	0	0	0	0	0	0	0	0	0	6	0	3	0	1	0	0	0	0	0	Bacteria;Pseudomonadota;Betaproteobacteria;Burkholderiales;Methylophilaceae;Methylotenera;
Zotu1069	0	0	0	0	0	0	2	0	0	0	0	0	0	0	0	0	0	0	0	0	0	0	0	0	0	0	0	0	0	1	0	0	0	0	0	0	0	Bacteria;Bdellovibrionota;Bdellovibrionia;Bdellovibrionales;Bdellovibrionaceae;Bdellovibrio;
Zotu1070	0	0	0	0	0	0	0	0	0	21	0	0	0	0	0	0	0	0	0	0	0	0	0	0	0	0	0	0	0	0	0	0	0	0	0	0	0	Bacteria;Myxococcota;Myxococcia;;;;
Zotu1072	0	0	0	0	0	0	0	0	0	0	0	21	0	0	0	0	0	0	0	0	0	0	0	0	0	0	0	0	0	0	0	0	0	0	0	0	0	Bacteria;Bacillota;Clostridia;Eubacteriales;Peptoniphilaceae;Peptoniphilus;
Zotu1074	0	0	0	0	0	0	0	0	0	0	0	30	0	0	0	0	0	0	0	0	0	0	0	0	0	0	0	0	0	0	0	0	0	0	0	0	0	Bacteria;Pseudomonadota;Betaproteobacteria;Burkholderiales;Burkholderiaceae;Ralstonia;
Zotu1075	0	0	0	0	0	0	0	0	0	0	0	0	0	0	0	0	0	0	0	0	0	0	0	0	0	1	22	0	0	0	0	0	0	12	0	0	0	Unclassified;;;;;;
Zotu1077	0	0	0	1	0	0	0	0	0	0	0	0	0	0	26	0	0	0	0	0	0	0	0	0	0	0	0	0	0	0	0	0	0	0	0	0	0	Bacteria;Pseudomonadota;Gammaproteobacteria;Pseudomonadales;Pseudomonadaceae;Pseudomonas;
Zotu1080	0	0	0	0	0	0	0	0	0	0	0	0	0	0	0	20	0	0	0	0	0	0	0	0	0	0	0	0	0	0	0	0	0	0	0	0	0	Bacteria;Bacteroidota;Flavobacteriia;Flavobacteriales;Flavobacteriaceae;Flavobacterium;
Zotu1084	0	0	0	0	0	0	0	0	0	0	0	0	0	0	0	0	0	0	0	0	0	0	0	9	0	0	0	0	0	0	0	0	0	0	0	0	0	Bacteria;Myxococcota;Polyangia;Haliangiales;Haliangiaceae;Haliangium;
Zotu1087	0	0	0	0	0	0	0	0	0	0	0	0	0	0	0	0	0	0	0	0	0	0	0	0	0	0	0	0	0	0	0	0	0	0	12	6	0	Bacteria;Pseudomonadota;Alphaproteobacteria;Caulobacterales;Caulobacteraceae;Brevundimonas;
Zotu1089	0	0	0	0	0	0	0	0	0	0	0	0	0	0	0	0	0	0	0	0	0	0	0	0	24	0	0	0	0	0	0	1	0	0	0	0	0	Bacteria;Bacillota;Clostridia;Monoglobales;Monoglobaceae;Monoglobus;
Zotu1092	0	0	0	0	0	0	0	0	0	0	0	0	0	0	0	1	0	0	0	0	0	0	8	16	0	0	0	0	0	0	0	0	0	0	0	0	0	Bacteria;Pseudomonadota;Gammaproteobacteria;Enterobacterales;Morganellaceae;Morganella;
Zotu1098	0	0	0	0	0	0	0	0	0	0	0	0	0	0	0	0	0	11	0	0	14	25	0	0	0	0	0	0	0	0	0	0	0	0	0	0	0	Bacteria;Pseudomonadota;Alphaproteobacteria;Rickettsiales;Rickettsiaceae;Candidatus Megaira;
Zotu1105	0	0	0	0	0	0	0	0	0	0	0	0	0	0	0	2	0	0	0	0	0	0	11	4	0	0	0	0	0	0	0	0	0	0	0	0	0	Bacteria;Bacillota;Clostridia;Eubacteriales;Clostridiaceae;Clostridium;
Zotu1116	0	0	0	0	0	0	0	0	0	0	0	0	0	0	0	0	0	0	0	0	0	0	4	2	25	0	0	0	0	0	0	0	0	0	0	0	0	Bacteria;Pseudomonadota;Gammaproteobacteria;Enterobacterales;Vibrionaceae;Photobacterium;
Zotu1125	0	0	0	0	0	0	0	0	0	0	0	0	0	0	13	0	0	0	0	0	0	0	0	0	0	0	0	0	0	0	0	0	0	0	0	0	0	Unclassified;;;;;;
Zotu1126	0	0	0	0	0	0	0	0	0	0	0	0	0	0	0	0	0	0	0	0	0	0	0	13	0	0	0	0	0	0	3	1	0	0	0	0	0	Bacteria;Pseudomonadota;Betaproteobacteria;Casimicrobium;Casimicrobiaceae;Casimicrobium;
Zotu1134	0	0	0	0	0	0	0	0	0	0	0	0	0	0	0	4	0	0	0	0	0	0	5	12	0	0	0	0	0	0	0	0	0	0	0	0	0	Bacteria;Pseudomonadota;Betaproteobacteria;Burkholderiales;Burkholderiaceae;Paraburkholderia;
Zotu1140	0	0	0	0	0	0	0	0	3	9	13	0	0	0	0	0	0	0	0	0	0	0	0	0	0	8	23	0	0	0	1	0	2	7	5	0	0	Bacteria;Bacteroidota;Bacteroidia;Bacteroidales;Bacteroidaceae;Bacteroides;
Zotu1141	0	0	0	0	0	0	0	0	0	0	0	0	0	0	0	0	19	0	0	0	0	0	0	0	0	0	0	0	0	0	0	0	0	0	0	0	0	Bacteria;Pseudomonadota;Alphaproteobacteria;Rhodobacterales;Rhodobacteraceae;Rhodobacter;
Zotu1147	0	0	0	0	0	0	0	0	0	0	0	0	0	0	0	0	0	0	0	0	0	0	0	0	0	0	0	0	0	0	0	0	0	0	0	0	0	Bacteria;Pseudomonadota;Gammaproteobacteria;Pseudomonadales;Moraxellaceae;Alkanindiges;
Zotu1151	0	0	0	0	6	0	0	0	0	0	0	0	0	0	0	0	15	0	0	0	0	0	0	0	0	0	0	0	0	0	0	0	0	0	0	0	0	Bacteria;Bacteroidota;Bacteroidia;Chitinophagales;Chitinophagaceae;;
Zotu1160	0	0	0	0	0	0	0	0	0	0	0	0	0	0	0	0	0	0	0	0	0	0	0	0	0	0	0	0	0	0	0	0	0	0	0	0	0	Bacteria;Bacteroidota;Bacteroidia;Bacteroidales;Porphyromonadaceae;Falsiporphyromonas;
Zotu1164	0	0	0	0	0	0	0	0	0	0	0	0	0	0	0	0	0	0	0	0	0	0	0	0	0	0	0	0	0	0	0	0	0	0	0	0	0	Bacteria;Bacteroidota;Bacteroidia;Saprospirales;Saprospiraceae;;
Zotu1173	0	0	0	0	0	0	0	0	0	0	0	0	0	0	0	0	0	0	0	0	0	0	0	0	0	0	1	2	0	0	0	3	7	0	0	0	0	Bacteria;Pseudomonadota;Deltaproteobacteria;Desulfovibrionales;Desulfovibrionaceae;Desulfovibrio;
Zotu1182	0	0	0	0	0	0	0	0	0	0	0	0	0	0	0	0	0	0	0	0	0	0	0	0	0	0	0	0	0	0	0	0	0	0	0	0	0	Bacteria;Bacteroidota;Flavobacteriia;Flavobacteriales;Flavobacteriaceae;Flavobacterium;
Zotu1189	0	0	0	0	0	0	0	0	0	0	0	0	0	0	0	0	0	0	0	0	0	0	0	0	0	1	0	2	0	0	0	1	11	0	0	0	0	Bacteria;Pseudomonadota;Gammaproteobacteria;Xanthomonadales;Rhodanobacteraceae;Dokdonella;
Zotu1195	8	0	0	0	0	0	0	0	0	0	0	11	0	0	0	0	0	0	0	0	4	0	0	0	0	0	0	0	0	0	0	0	0	0	0	0	0	Bacteria;Pseudomonadota;Betaproteobacteria;Burkholderiales;Alcaligenaceae;Achromobacter;
Zotu1199	0	0	0	0	0	0	0	0	0	0	0	0	0	0	0	0	0	0	6	0	0	0	0	9	0	0	0	0	0	0	0	0	0	0	0	12	7	Bacteria;Bacteroidota;Flavobacteriia;Flavobacteriales;Crocinitomicaceae;Fluviicola;
Zotu1207	0	0	0	0	0	0	0	0	0	0	0	0	0	28	0	0	0	0	0	0	0	0	0	0	0	0	0	0	0	0	0	0	0	0	0	0	0	Bacteria;Pseudomonadota;Betaproteobacteria;Burkholderiales;Oxalobacteraceae;Paucimonas;
Zotu1210	0	0	0	0	0	0	0	0	0	0	0	0	0	0	0	21	7	0	0	0	0	0	3	4	0	0	0	0	0	0	0	0	0	0	0	0	0	Bacteria;Bacillota;Bacilli;Lactobacillales;Lactobacillaceae;Limosilactobacillus;
Zotu1212	0	0	0	0	0	0	0	0	0	0	0	0	0	0	0	24	0	0	0	0	0	0	0	0	0	0	0	0	0	0	0	0	0	0	0	0	0	Bacteria;Bdellovibrionota;Bdellovibrionia;Bdellovibrionales;Bdellovibrionaceae;;
Zotu1213	0	0	0	0	0	0	0	0	0	0	0	0	0	0	0	0	0	0	0	0	0	0	2	2	0	0	0	0	0	0	0	0	0	0	0	0	0	Bacteria;Pseudomonadota;Gammaproteobacteria;Enterobacterales;Vibrionaceae;Aliivibrio;
Zotu1214	0	0	0	0	0	0	0	0	0	0	0	0	0	0	0	16	0	0	0	0	0	0	0	0	0	0	0	0	0	0	0	0	0	0	0	0	0	Bacteria;Pseudomonadota;Alphaproteobacteria;Sphingomonadales;Sphingomonadaceae;Sphingoaurantiacus;
Zotu1215	0	0	0	0	0	0	0	0	1	0	0	0	0	0	0	0	0	0	0	1	0	0	0	0	0	0	0	0	0	0	0	0	0	0	0	0	0	Bacteria;Bacillota;Bacilli;Lactobacillales;Lactobacillaceae;Leuconostoc;
Zotu1216	0	0	0	0	0	0	0	0	0	0	0	0	0	0	0	0	0	0	0	0	0	0	0	0	14	0	0	0	0	0	0	0	0	0	0	0	0	Bacteria;Bacillota;Clostridia;Eubacteriales;Oscillospiraceae;Eubacterium;
Zotu1217	0	0	0	0	0	0	0	0	0	0	0	0	0	0	0	0	0	0	0	0	0	0	0	0	0	0	0	0	0	0	0	0	0	0	0	0	0	Unclassified;;;;;;
Zotu1218	0	0	0	0	0	0	0	0	0	0	0	0	0	0	0	0	0	0	0	0	0	0	0	0	0	0	0	0	0	0	0	0	0	0	0	0	0	Bacteria;Pseudomonadota;Gammaproteobacteria;Enterobacterales;Vibrionaceae;Photobacterium;
Zotu1224	0	0	0	0	0	0	0	0	0	0	0	0	0	0	0	0	0	0	0	0	0	0	12	2	0	0	0	0	0	0	0	0	0	0	0	0	0	Bacteria;Myxococcota;Polyangia;Polyangiales;Sandaracinaceae;;
Zotu1226	0	0	0	0	0	0	0	0	0	0	0	0	0	0	0	0	0	0	0	0	0	0	0	0	0	2	0	0	0	0	0	0	7	6	0	0	0	Bacteria;Bacillota;Clostridia;Eubacteriales;Oscillospiraceae;;
Zotu1227	0	0	0	0	0	0	0	0	0	0	8	0	0	0	0	0	0	0	0	0	0	0	0	0	0	1	1	1	0	0	0	6	0	7	0	0	0	Bacteria;Bacillota;Clostridia;Eubacteriales;Lachnospiraceae;Roseburia;
Zotu1228	0	0	0	0	0	0	0	0	0	0	0	0	0	0	0	0	0	0	0	0	0	0	2	0	0	0	0	0	0	0	0	0	0	0	0	3	0	Bacteria;Pseudomonadota;Gammaproteobacteria;Enterobacterales;Alteromonadaceae;Rheinheimera;
Zotu1229	0	0	0	0	0	0	0	0	0	0	4	8	0	0	0	0	0	0	0	0	0	0	0	0	0	2	2	2	0	0	0	69	17	0	5	0	0	Bacteria;Bacteroidota;Bacteroidia;Bacteroidales;Prevotellaceae;Prevotella;
Zotu1236	0	0	0	0	0	0	0	0	0	0	0	0	0	0	0	0	0	0	0	0	0	0	10	4	0	0	0	0	0	0	0	0	0	0	0	0	0	Bacteria;Pseudomonadota;Gammaproteobacteria;Enterobacterales;Vibrionaceae;Vibrio;
Zotu1247	0	0	0	10	0	0	0	0	0	0	15	0	0	0	0	0	0	0	0	0	0	0	0	0	0	0	0	0	1	0	0	0	0	0	0	0	0	Bacteria;Pseudomonadota;Alphaproteobacteria;Sphingomonadales;Sphingomonadaceae;Novosphingobium;
Zotu1254	0	0	0	0	0	0	0	0	0	0	0	24	0	0	0	0	0	0	0	0	0	0	0	0	0	0	0	0	0	0	0	0	0	0	0	0	0	Bacteria;Pseudomonadota;Betaproteobacteria;;;;
Zotu1255	0	0	0	0	0	1	0	0	0	2	0	10	0	0	0	0	0	0	0	0	0	0	0	0	0	4	0	0	0	0	0	0	0	0	0	0	0	Bacteria;Pseudomonadota;Betaproteobacteria;Burkholderiales;Comamonadaceae;Tepidimonas;
Zotu1256	0	0	0	0	0	0	0	0	0	0	0	0	0	0	0	0	0	0	0	0	0	0	0	0	0	0	0	0	0	0	0	0	0	0	0	0	0	Bacteria;Pseudomonadota;Alphaproteobacteria;Rhizobiales;Rhizobiaceae;Pararhizobium;
Zotu1258	0	0	0	0	0	0	0	0	0	0	0	0	0	0	0	0	0	0	0	0	0	0	0	0	0	0	0	0	0	0	0	0	0	0	0	0	0	Bacteria;Pseudomonadota;Deltaproteobacteria;;;;
Zotu1265	0	0	0	0	0	0	0	0	0	0	0	0	0	25	0	0	0	0	0	0	0	0	0	0	0	0	0	0	0	0	0	0	0	0	0	0	0	Bacteria;Pseudomonadota;Betaproteobacteria;;;;
Zotu1266	0	0	0	0	0	0	0	0	0	0	6	10	0	0	0	0	0	0	0	0	0	0	0	0	0	0	0	1	0	0	0	0	0	0	0	0	0	Bacteria;Pseudomonadota;Alphaproteobacteria;Acetobacterales;Acetobacteraceae;Roseomonas;
Zotu1267	0	0	0	0	0	0	0	0	0	0	0	0	0	0	0	0	0	0	0	0	0	0	0	0	22	0	0	0	0	0	0	0	0	0	0	0	0	Bacteria;Myxococcota;Polyangia;Polyangiales;Polyangiaceae;;
Zotu1268	1	0	0	8	0	0	0	0	0	0	0	8	0	0	0	0	0	0	0	0	0	0	0	0	0	3	0	0	0	0	0	0	0	0	0	0	0	Bacteria;Bacteroidota;Bacteroidia;Bacteroidales;Bacteroidaceae;Bacteroides;
Zotu1271	0	0	0	0	0	0	0	0	0	0	0	0	0	0	0	0	0	0	0	0	0	0	0	0	0	29	3	0	0	0	0	0	0	0	0	0	0	Bacteria;Bacillota;Clostridia;Eubacteriales;Lachnospiraceae;Sellimonas;
Zotu1273	0	0	0	0	0	0	0	0	0	0	0	25	0	0	0	0	0	0	0	0	0	0	0	0	0	0	0	0	0	0	0	0	0	0	0	0	0	Bacteria;Pseudomonadota;Betaproteobacteria;;;;
Zotu1280	0	0	0	0	0	0	0	0	3	15	0	0	0	0	0	0	0	0	0	0	0	0	0	0	0	0	2	0	0	0	0	0	0	0	0	0	0	Bacteria;Bacteroidota;Bacteroidia;Bacteroidales;Tannerellaceae;Parabacteroides;
Zotu1281	0	0	0	0	0	0	0	0	0	0	0	0	0	0	0	27	2	0	0	0	0	0	2	0	0	0	0	0	0	0	0	0	0	0	0	0	0	Bacteria;Cyanobacteria;Cyanobacteriia;;;;
Zotu1286	0	0	0	0	0	0	0	0	0	0	0	0	0	0	16	5	0	0	0	0	0	0	0	0	0	0	0	0	0	0	0	0	0	0	0	0	0	Bacteria;Pseudomonadota;Gammaproteobacteria;Xanthomonadales;Xanthomonadaceae;Arenimonas;
Zotu1295	0	0	0	0	0	0	0	0	0	0	0	0	0	0	0	0	33	0	0	0	0	0	0	0	0	0	0	0	0	0	0	0	0	0	0	0	0	Bacteria;Bacillota;Clostridia;Eubacteriales;Tissierellaceae;;
Zotu1307	0	0	0	0	0	0	0	0	0	0	0	0	0	0	16	0	0	0	0	0	0	0	0	0	0	0	0	0	1	0	0	0	0	0	0	0	0	Bacteria;Pseudomonadota;Gammaproteobacteria;Steroidobacterales;Steroidobacteraceae;;
Zotu1317	0	0	0	0	0	0	0	0	0	0	0	0	0	0	0	0	0	0	0	0	0	0	0	0	0	0	0	0	0	0	0	0	15	0	0	0	0	Bacteria;Bacillota;Clostridia;Eubacteriales;Peptoniphilaceae;Anaerococcus;
Zotu1323	0	0	0	0	0	0	0	0	0	0	0	0	0	0	0	0	0	0	0	0	0	0	0	0	0	0	0	0	0	0	0	0	0	0	0	0	0	Bacteria;Actinobacteria;Acidimicrobiia;Iamiales;Iamiaceae;;
Zotu1333	0	0	0	0	0	0	0	0	0	0	0	0	0	0	0	0	0	0	0	0	0	0	0	0	0	0	0	0	0	0	0	0	0	0	0	0	0	Bacteria;Fusobacteriota;Fusobacteriia;Fusobacteriales;Fusobacteriaceae;Fusobacterium;
Zotu1336	0	0	0	0	0	0	0	0	0	0	0	0	0	0	0	0	0	0	0	0	0	0	0	17	0	0	0	0	0	0	0	0	0	0	0	0	0	Bacteria;Bacillota;Clostridia;Eubacteriales;Peptoniphilaceae;Peptoniphilus;
Zotu1340	0	0	0	0	0	1	5	0	0	0	0	13	0	0	0	0	0	0	0	0	0	0	0	0	0	0	0	1	3	2	0	0	0	0	0	0	0	Bacteria;Pseudomonadota;Alphaproteobacteria;Rhodobacterales;Rhodobacteraceae;Gemmobacter;
Zotu1347	0	0	0	0	0	0	0	0	0	0	0	0	0	0	0	9	0	0	0	0	0	0	0	4	0	0	0	0	0	0	0	0	0	0	0	0	0	Bacteria;Pseudomonadota;Gammaproteobacteria;Pseudomonadales;Moraxellaceae;Psychrobacter;
Zotu1351	0	0	0	0	0	0	0	0	0	0	0	9	0	0	0	0	0	0	0	0	0	0	0	0	0	0	0	0	0	0	0	0	0	0	0	0	0	Bacteria;Bacillota;Clostridia;Eubacteriales;Oscillospiraceae;Ruminococcus;
Zotu1354	0	0	0	0	0	0	0	0	0	0	1	0	0	0	0	0	0	0	0	0	0	0	0	16	0	0	0	0	0	0	0	0	0	0	0	0	0	Bacteria;Bacillota;Bacilli;Bacillales;Planococcaceae;Sporosarcina;
Zotu1357	0	0	0	0	0	0	0	0	0	0	0	0	0	0	0	36	0	0	0	0	0	0	3	2	0	0	0	0	0	0	0	0	0	0	0	0	0	Bacteria;Bacillota;Bacilli;Lactobacillales;Lactobacillaceae;Secundilactobacillus;
Zotu1363	0	0	0	0	9	0	0	0	0	0	0	0	0	0	0	0	0	0	0	0	0	0	0	0	0	0	5	0	0	1	0	0	0	0	0	0	0	Bacteria;Bacillota;Bacilli;Staphylococcales;Staphylococcaceae;Staphylococcus;
Zotu1369	0	0	0	0	0	0	0	0	0	0	0	0	0	0	0	0	0	0	0	0	0	0	0	0	0	0	0	0	5	0	0	1	0	0	0	0	0	Bacteria;Bacteroidota;Sphingobacteriia;;;;
Zotu1373	0	0	0	0	0	5	0	0	0	0	0	0	0	0	0	0	0	0	0	0	0	0	0	0	9	0	0	0	0	0	0	0	0	0	0	0	0	Bacteria;Pseudomonadota;Alphaproteobacteria;Caulobacterales;Caulobacteraceae;Brevundimonas;
Zotu1387	0	0	0	0	0	0	0	0	0	0	0	0	0	0	0	1	0	0	0	0	0	0	0	0	0	4	2	2	0	0	0	0	0	6	0	0	0	Bacteria;Pseudomonadota;Betaproteobacteria;Burkholderiales;Hydrogenophilaceae;Tepidiphilus;
Zotu1390	0	0	0	0	0	0	0	0	0	17	0	0	0	0	0	0	0	0	0	0	0	0	0	0	0	0	0	0	0	0	0	0	0	0	0	0	0	Bacteria;Pseudomonadota;Alphaproteobacteria;Rhodospirillales;Rhodospirillaceae;;
Zotu1395	0	0	0	0	0	0	0	0	0	0	0	0	0	0	0	0	0	0	0	0	0	0	0	0	0	0	0	0	0	0	0	0	0	0	0	0	0	Bacteria;Pseudomonadota;Alphaproteobacteria;Sphingomonadales;Sphingomonadaceae;Sphingomonas;
Zotu1402	0	0	0	0	0	0	0	0	0	15	0	0	0	0	0	0	0	0	0	0	0	0	0	0	0	0	7	0	0	1	0	9	5	0	0	0	0	Bacteria;Bacillota;Clostridia;Eubacteriales;Oscillospiraceae;Sporobacter;
Zotu1403	0	0	0	0	0	0	0	0	0	0	0	0	0	0	0	0	0	0	0	0	0	0	0	0	0	0	0	0	0	0	0	0	0	0	0	0	0	Bacteria;Bacteroidota;Cytophagia;;;;
Zotu1404	0	0	0	0	0	0	0	0	0	0	0	0	0	0	0	0	9	0	0	0	0	0	0	0	0	0	0	0	0	0	0	0	0	0	0	0	0	Bacteria;Pseudomonadota;Betaproteobacteria;Burkholderiales;Burkholderiaceae;Ralstonia;
Zotu1409	0	0	0	0	0	0	0	0	0	0	0	0	0	0	0	0	0	0	0	0	0	0	0	0	0	0	0	0	1	0	0	0	0	0	0	0	0	Bacteria;Bacteroidota;Bacteroidia;Chitinophagales;Chitinophagaceae;;
Zotu1416	0	0	0	0	0	0	0	0	0	0	0	0	0	0	0	2	13	0	0	0	0	0	0	0	0	7	0	0	0	0	1	0	0	0	0	0	0	Bacteria;Bacillota;Bacilli;Lactobacillales;Enterococcaceae;Enterococcus;
Zotu1417	0	0	0	0	0	0	0	0	0	0	0	0	0	0	0	0	0	0	0	0	0	0	0	0	0	1	2	0	0	0	0	6	14	0	0	0	0	Bacteria;Bacteroidota;Bacteroidia;Bacteroidales;Prevotellaceae;;
Zotu1420	0	0	0	0	0	0	0	0	0	0	0	0	0	0	0	0	14	0	0	0	0	0	0	5	3	0	0	0	0	0	0	0	0	0	0	0	0	Bacteria;Bacillota;Clostridia;Eubacteriales;Clostridiaceae;Clostridium;
Zotu1422	0	0	0	0	0	0	0	0	0	0	0	9	0	0	0	4	0	0	0	0	0	0	2	0	0	0	0	0	0	0	0	0	0	0	0	0	0	Bacteria;Verrucomicrobia;Verrucomicrobiae;Verrucomicrobiales;Rubritaleaceae;Luteolibacter;
Zotu1424	0	0	0	0	0	0	0	0	0	0	0	0	0	0	0	0	10	0	0	0	0	0	0	0	0	0	0	0	0	0	0	0	0	0	0	0	0	Bacteria;Bacteroidota;Flavobacteriia;Flavobacteriales;Weeksellaceae;Cloacibacterium;
Zotu1425	0	0	0	0	0	3	0	0	0	0	0	0	0	0	0	0	11	0	0	0	0	0	0	0	0	0	0	0	0	0	0	0	0	0	0	0	0	Bacteria;Pseudomonadota;Alphaproteobacteria;Rhodobacterales;Rhodobacteraceae;Defluviimonas;
Zotu1436	0	0	0	0	0	0	0	0	0	0	0	0	0	0	0	2	0	0	0	0	0	0	0	0	0	0	0	0	0	0	0	0	0	0	0	0	0	Bacteria;Bacteroidota;Cytophagia;;;;
Zotu1437	0	0	0	0	0	0	0	0	0	0	0	0	0	0	0	0	9	0	0	0	0	0	0	0	0	0	0	0	0	0	0	0	0	0	0	0	0	Bacteria;Fusobacteriota;Fusobacteriia;Fusobacteriales;Fusobacteriaceae;Psychrilyobacter;
Zotu1438	0	0	0	0	0	0	0	0	0	0	0	0	0	0	0	6	12	0	0	0	0	0	5	0	0	0	0	0	0	0	0	0	0	0	0	0	0	Bacteria;Bacillota;Bacilli;Lactobacillales;Streptococcaceae;Lactococcus;
Zotu1448	0	0	0	0	0	0	0	0	0	0	0	0	0	0	0	0	0	0	0	0	0	0	0	0	0	0	12	0	0	0	0	1	0	0	0	0	0	Bacteria;Bacteroidota;Bacteroidia;Bacteroidales;;;
Zotu1452	0	0	0	0	5	2	0	0	0	0	0	0	0	0	17	0	0	0	0	0	0	0	0	0	0	0	0	0	4	0	2	3	0	0	0	0	0	Bacteria;Pseudomonadota;Betaproteobacteria;Burkholderiales;Comamonadaceae;Methylibium;
Zotu1459	0	0	0	0	0	0	0	0	0	0	0	0	0	0	0	0	0	0	0	0	0	0	0	0	0	0	1	0	0	0	0	2	0	0	0	0	0	Bacteria;Bacillota;Clostridia;Eubacteriales;Lachnospiraceae;Ruminococcus;
Zotu1460	0	0	0	0	0	0	0	0	0	15	0	0	0	0	0	0	0	0	0	0	0	0	0	0	0	0	0	0	0	0	0	0	0	0	0	0	0	Bacteria;Pseudomonadota;Alphaproteobacteria;Rhodospirillales;Rhodospirillaceae;;
Zotu1466	0	0	0	0	0	0	1	0	31	0	0	0	0	0	0	0	0	0	0	0	0	0	0	0	0	0	0	0	0	0	0	1	1	0	0	0	0	Bacteria;Pseudomonadota;Betaproteobacteria;Burkholderiales;Comamonadaceae;;
Zotu1467	0	0	0	0	0	0	0	0	0	0	0	0	0	0	0	0	0	0	0	0	0	0	0	0	0	0	0	0	0	0	0	0	0	0	0	0	0	Bacteria;Pseudomonadota;Gammaproteobacteria;Enterobacterales;Alteromonadaceae;Rheinheimera;
Zotu1468	0	0	0	0	0	0	0	0	0	0	0	20	0	0	0	0	0	0	0	0	0	0	0	0	0	0	0	0	0	0	0	0	0	0	0	0	0	Bacteria;Pseudomonadota;Gammaproteobacteria;Xanthomonadales;Xanthomonadaceae;Thermomonas;
Zotu1477	0	1	0	0	0	0	0	0	0	0	0	0	7	0	0	0	0	0	0	0	0	0	0	0	0	0	0	0	0	0	0	0	0	0	0	0	0	Bacteria;Bacillota;Clostridia;Eubacteriales;Clostridiaceae;Clostridium;
Zotu1478	0	0	0	0	0	0	0	0	0	0	14	0	0	0	0	0	0	0	0	0	0	0	0	0	0	0	2	0	0	0	0	0	0	0	0	0	0	Bacteria;Bacillota;Bacilli;Lactobacillales;Streptococcaceae;Streptococcus;
Zotu1486	0	0	0	0	0	0	0	0	0	0	27	0	0	0	0	1	0	0	0	0	0	0	0	9	0	0	3	0	0	0	0	0	0	0	0	0	0	Bacteria;Pseudomonadota;Gammaproteobacteria;Enterobacterales;Enterobacteriaceae;Enterobacter;
Zotu1492	0	0	0	0	0	0	2	0	0	0	0	0	0	0	0	0	0	0	0	0	0	0	0	0	0	0	0	0	1	0	0	1	0	0	0	0	0	Bacteria;Pseudomonadota;Alphaproteobacteria;Rhodobacterales;Rhodobacteraceae;Ruegeria;
Zotu1498	0	0	0	0	0	0	0	0	0	0	0	0	0	0	0	0	0	0	0	0	0	0	0	0	0	0	0	0	0	0	0	0	0	0	0	0	0	Bacteria;Pseudomonadota;Gammaproteobacteria;Nevskiales;Nevskiaceae;Stagnimonas;
Zotu1511	0	0	0	0	0	0	0	0	0	0	0	15	34	0	0	0	0	0	0	0	0	0	0	0	0	0	0	0	0	0	0	0	0	0	0	0	0	Bacteria;Actinomycetota;Actinomycetes;Bifidobacteriales;Bifidobacteriaceae;Gardnerella;
Zotu1515	0	0	0	0	0	0	0	0	0	0	0	0	0	0	0	0	0	0	0	0	0	0	0	0	0	0	0	0	0	0	0	0	0	0	0	0	0	Bacteria;Pseudomonadota;Gammaproteobacteria;Enterobacterales;Vibrionaceae;Aliivibrio;
Zotu1529	0	0	0	0	0	0	0	0	0	0	0	0	0	0	0	0	9	0	0	0	0	0	0	1	0	2	4	2	0	0	0	0	0	0	0	0	3	Bacteria;Actinomycetota;Actinomycetes;Bifidobacteriales;Bifidobacteriaceae;Bifidobacterium;
Zotu1536	0	0	0	0	0	1	0	0	0	0	0	0	0	0	0	0	0	0	0	0	0	0	11	0	0	0	0	3	2	1	2	3	0	0	0	0	0	Bacteria;Pseudomonadota;Betaproteobacteria;Burkholderiales;Comamonadaceae;Methylibium;
Zotu1540	0	0	0	0	0	0	0	0	0	0	0	0	12	0	0	0	0	0	0	0	0	0	0	0	16	0	0	0	0	0	0	0	0	0	0	0	0	Bacteria;Bacillota;Bacilli;Staphylococcales;Staphylococcaceae;Staphylococcus;
Zotu1542	0	0	0	0	0	0	3	0	0	0	0	0	0	0	0	0	0	0	0	0	0	0	0	0	0	0	0	0	0	3	0	0	0	0	0	0	0	Bacteria;Myxococcota;Myxococcia;;;;
Zotu1543	0	0	0	0	0	11	0	0	0	0	0	0	0	0	0	0	0	0	0	0	0	0	0	0	0	0	0	0	0	0	6	1	0	0	14	0	2	Bacteria;Bacteroidota;Bacteroidia;Saprospirales;Saprospiraceae;;
Zotu1554	0	0	0	0	0	0	0	0	0	0	0	0	0	33	0	0	0	0	0	0	0	0	0	0	0	0	0	0	0	0	0	0	0	0	0	0	0	Bacteria;Pseudomonadota;Alphaproteobacteria;Sphingomonadales;Sphingomonadaceae;Sphingomonas;
Zotu1595	0	0	0	0	0	0	0	0	0	0	0	0	0	0	0	1	0	0	0	0	0	0	9	5	0	0	0	0	0	0	0	0	0	0	0	0	0	Bacteria;Bacillota;Clostridia;Eubacteriales;Peptoniphilaceae;;
Zotu1596	0	0	0	0	0	0	0	0	0	0	0	0	0	0	0	0	0	0	0	0	0	0	0	0	0	0	13	0	0	0	0	6	5	0	0	0	0	Bacteria;Bacillota;Clostridia;Eubacteriales;Lachnospiraceae;Blautia;
Zotu1611	0	0	0	0	0	4	0	0	0	0	0	0	0	0	0	0	0	0	0	0	10	0	0	0	0	0	0	0	0	0	0	0	0	0	0	0	0	Bacteria;Bdellovibrionota;Bdellovibrionia;Bacteriovoracales;Bacteriovoracaceae;Peredibacter;
Zotu1612	0	0	0	0	0	0	0	0	0	0	0	0	0	0	0	0	0	0	0	0	10	0	0	0	0	0	0	0	0	0	0	0	0	0	0	0	0	Bacteria;Pseudomonadota;Gammaproteobacteria;Pseudomonadales;Halomonadaceae;Halomonas;
Zotu1619	0	0	0	0	0	0	0	0	0	0	0	0	0	0	0	0	0	0	0	0	0	0	0	0	0	0	0	0	0	0	0	0	13	1	0	0	0	Bacteria;Bacillota;Clostridia;Eubacteriales;Oscillospiraceae;;
Zotu1631	0	0	0	0	0	0	0	0	0	0	0	0	0	0	15	0	0	0	0	0	0	0	0	0	0	0	0	0	0	1	0	0	0	0	0	0	0	Bacteria;Pseudomonadota;Betaproteobacteria;Burkholderiales;Comamonadaceae;Ideonella;
Zotu1634	0	0	0	0	0	0	0	0	0	0	0	0	0	0	0	0	0	0	0	0	0	0	0	0	0	0	0	0	0	0	0	0	0	0	0	0	0	Bacteria;Pseudomonadota;Gammaproteobacteria;Pseudomonadales;Moraxellaceae;Acinetobacter;
Zotu1643	0	0	0	0	0	0	0	0	0	0	0	0	0	0	0	0	0	0	0	0	0	0	0	0	0	0	0	0	0	0	0	0	0	0	0	0	0	Bacteria;Pseudomonadota;Betaproteobacteria;Burkholderiales;Chromobacteriaceae;Vogesella;
Zotu1647	0	0	0	0	0	0	0	0	0	0	0	0	0	0	0	0	0	0	0	0	0	0	0	0	0	0	0	0	0	0	0	0	0	0	0	0	0	Bacteria;Bdellovibrionota;Bdellovibrionia;Bdellovibrionales;Bdellovibrionaceae;;
Zotu1650	0	0	0	0	0	0	0	0	0	0	0	0	0	0	0	0	0	0	0	0	0	0	9	0	0	0	0	0	0	0	0	0	0	0	0	0	0	Bacteria;Pseudomonadota;Gammaproteobacteria;Enterobacterales;Shewanellaceae;Shewanella;
Zotu1666	0	0	0	0	0	0	0	0	0	0	0	0	0	0	0	0	0	0	0	0	0	0	0	0	0	0	0	0	0	0	0	0	0	0	8	0	0	Bacteria;Pseudomonadota;Alphaproteobacteria;Rhizobiales;Devosiaceae;Devosia;
Zotu1668	0	0	0	0	0	0	0	0	0	0	0	0	0	0	0	0	0	0	0	0	0	0	0	0	0	0	0	0	0	0	0	0	0	0	12	0	0	Bacteria;Bacteroidota;Flavobacteriia;Flavobacteriales;Weeksellaceae;Chryseobacterium;
Zotu1681	0	0	0	0	0	0	0	0	0	0	0	0	0	0	0	0	0	0	0	0	0	0	0	0	0	0	0	0	0	0	0	0	9	0	0	0	0	Bacteria;Bdellovibrionota;Bdellovibrionia;Bacteriovoracales;Bacteriovoracaceae;Peredibacter;
Zotu1688	0	0	0	0	0	0	0	0	0	0	0	0	0	0	0	0	0	0	0	0	0	0	0	0	0	0	0	0	0	0	0	0	0	0	9	0	0	Bacteria;Bacteroidota;Bacteroidia;Saprospirales;Saprospiraceae;;
Zotu1689	0	0	0	0	0	0	0	0	0	0	0	0	0	0	17	0	0	0	0	0	0	0	0	0	0	0	0	0	0	0	3	0	0	0	0	0	0	Bacteria;Pseudomonadota;Alphaproteobacteria;Rhizobiales;Xanthobacteraceae;;
Zotu1695	0	0	0	0	0	0	0	0	0	0	0	0	0	0	0	0	0	0	0	0	0	0	0	0	0	0	0	0	0	0	0	0	0	0	0	0	0	Bacteria;Pseudomonadota;Gammaproteobacteria;Enterobacterales;Vibrionaceae;Aliivibrio;
Zotu1699	0	0	0	0	0	0	0	0	0	0	0	8	0	0	0	0	11	0	0	0	0	0	0	0	0	0	0	0	0	0	0	0	0	0	0	0	0	Bacteria;Pseudomonadota;Alphaproteobacteria;Rhizobiales;Brucellaceae;Daeguia;
Zotu1720	0	0	0	0	0	0	0	0	0	0	0	0	0	0	0	0	15	0	0	0	0	0	0	0	0	0	0	0	0	0	0	0	0	0	0	0	0	Bacteria;Bacillota;Bacilli;Lactobacillales;Carnobacteriaceae;Carnobacterium;
Zotu1721	0	0	0	0	0	0	0	0	0	0	0	0	0	0	0	0	0	0	0	0	9	0	0	0	0	0	0	0	0	0	0	0	0	0	0	0	0	Bacteria;Bacillota;Bacilli;Staphylococcales;Staphylococcaceae;Staphylococcus;
Zotu1722	0	0	1	0	0	0	0	0	0	0	0	0	0	0	0	0	0	0	0	0	26	0	0	0	0	0	0	0	0	0	0	0	0	0	0	0	0	Bacteria;Bacillota;Bacilli;Lactobacillales;Lactobacillaceae;Latilactobacillus;
Zotu1724	0	0	0	0	0	0	0	0	0	0	0	13	0	0	0	0	0	0	0	0	0	0	0	0	0	0	0	0	0	0	0	0	0	0	0	0	0	Bacteria;Pseudomonadota;Alphaproteobacteria;Sphingomonadales;Sphingomonadaceae;Sphingomonas;
Zotu1726	0	0	0	0	0	0	0	0	0	0	0	0	0	0	0	0	0	0	0	0	0	0	0	0	0	0	0	0	0	0	0	0	0	0	0	0	0	Bacteria;Fusobacteriota;Fusobacteriia;Fusobacteriales;Fusobacteriaceae;Fusobacterium;
Zotu1729	0	0	0	0	0	0	0	0	0	0	0	0	0	0	0	0	0	0	0	0	0	0	0	18	0	0	0	0	0	0	0	0	0	0	0	0	0	Bacteria;Pseudomonadota;Gammaproteobacteria;Lysobacterales;Lysobacteraceae;;
Zotu1732	0	0	0	0	0	2	0	0	0	0	13	0	0	0	0	0	0	0	0	0	0	0	0	0	0	0	0	3	0	0	0	1	0	0	0	0	0	Bacteria;Bdellovibrionota;Bdellovibrionia;Bdellovibrionales;Bdellovibrionaceae;Bdellovibrio;
Zotu1735	0	0	0	0	0	0	0	0	0	18	0	0	0	0	0	0	0	0	0	0	0	0	0	0	0	0	0	0	0	0	0	0	0	0	0	0	0	Bacteria;Pseudomonadota;Gammaproteobacteria;Pseudomonadales;Cellvibrionaceae;Cellvibrio;
Zotu1741	0	0	0	0	0	0	0	0	0	0	0	0	0	0	0	0	0	0	0	0	0	0	0	0	0	0	0	0	0	0	0	0	0	0	0	0	0	Bacteria;Bacillota;Bacilli;Lactobacillales;Lactobacillaceae;Limosilactobacillus;
Zotu1742	0	0	0	0	0	0	0	0	0	0	0	0	0	0	0	1	0	0	0	0	0	0	2	11	0	0	4	0	0	0	0	0	0	0	14	0	0	Bacteria;Pseudomonadota;Gammaproteobacteria;Pseudomonadales;Pseudomonadaceae;Pseudomonas;
Zotu1758	0	0	0	0	0	0	0	0	0	0	0	17	0	0	0	0	0	0	0	0	0	0	0	0	0	0	0	0	0	0	0	0	0	0	0	0	0	Bacteria;Bacteroidota;Bacteroidia;Cytophagales;Fulvivirgaceae;Chryseotalea;
Zotu1759	0	0	0	0	0	0	0	0	0	0	0	0	0	0	0	0	0	0	0	0	0	0	0	0	0	0	0	0	0	0	0	0	0	0	0	0	0	Bacteria;Pseudomonadota;Deltaproteobacteria;;;;
Zotu1760	0	0	0	0	0	0	0	0	0	0	11	0	0	0	0	0	0	0	0	0	0	0	0	0	0	0	0	0	0	0	0	0	0	0	0	0	0	Bacteria;Pseudomonadota;Gammaproteobacteria;Pseudomonadales;Moraxellaceae;Acinetobacter;
Zotu1761	0	0	0	0	0	0	0	0	0	0	10	0	0	0	0	0	0	0	5	0	0	0	0	0	0	0	0	0	0	0	0	0	0	0	0	0	0	Bacteria;Pseudomonadota;Alphaproteobacteria;Rhodospirillales;;;
Zotu1762	0	0	0	0	0	0	0	0	0	0	0	0	0	0	0	0	0	0	0	0	0	0	0	0	18	0	0	0	0	0	0	0	0	0	0	0	0	Bacteria;Pseudomonadota;Betaproteobacteria;Burkholderiales;Oxalobacteraceae;Massilia;
Zotu1764	0	0	0	0	0	0	0	0	0	0	0	0	0	0	0	0	0	0	0	0	0	0	0	0	0	0	17	0	0	0	0	0	0	0	0	0	0	Bacteria;Bacteroidota;Bacteroidia;Bacteroidales;Prevotellaceae;Prevotella;
