# Supplementary material for: The Development of the Bacterial Community of Brown Trout (Salmo trutta) during Ontogeny
Source: Microorganisms. 2023 Jan 14;11(1):211. doi: 10.3390/microorganisms11010211 (PMC9863972; doi:10.3390/microorganisms11010211)
Supplement: Supplementary file 1 [file microorganisms-11-00211-s001.zip › Table S2.xlsx]

## Sheet: OTUs-Table - Kopie
##OTU ID	S14	S17	S48	S36	S49	S24	S31	S20	S51	S13	S23	S42	S47	S3	S1	S5	S27	S41	S10	S40	S46	S33	S50	S39	S19	S43	S26	S38	S25	S2	S29	S53	S16	S45	S11	S12	S4	S55	S7	S6	S30	S52	S56	S8	S21	S34	S35	S32	S44
OTU_13	1204	283	1873	43	603	100	0	127	1710	613	878	15	1619	0	171	769	43	53	592	100	0	32	688	92	130	65	293	106	1	0	31	78	430	0	314	74	0	191	2012	5115	418	24	250	1300	84	226	485	1	576
OTU_44	2545	0	0	4	6	0	0	24	1	0	0	0	1	0	0	3	5	0	101	0	0	0	4	0	0	15	37	11	0	0	0	9	0	0	12	0	0	0	5	1	85	3	0	0	0	3	0	0	4
OTU_9	1064	95	0	0	0	47	53	92	0	6471	193	1	0	0	0	0	24	4	2	35	0	16	0	33	1752	4	71	0	7	0	148	0	1497	0	0	531	0	3	0	0	48	0	3	0	98	19	22	1	229
OTU_2	1121	732	4	945	50	2029	394	4873	23	22	86	448	23	0	0	191	362	180	459	848	0	1507	22	459	0	5312	10173	885	602	0	556	873	54	0	323	34	0	1874	8	28	17284	889	3	0	2002	5226	1148	373	2734
OTU_37	145	36	5	66	19	14	0	36	2	7	0	55	3	0	0	22	0	9	930	15	0	63	4	12	0	129	26	64	22	0	0	59	105	0	380	5	0	304	14	8	47	83	11	0	6	80	69	0	171
OTU_4	89	95	0	365	0	164	278	37	0	93	3692	1487	0	0	0	0	0	2366	0	1717	0	362	0	563	0	1016	0	787	370	0	0	0	81	0	0	171	0	403	0	0	4	0	3875	0	13	587	266	441	15128
OTU_110	114	87	1	0	7	0	0	0	0	0	0	33	6	0	0	14	2	0	329	4	0	19	1	0	0	30	17	21	0	0	0	0	99	0	110	0	0	0	3	4	0	48	0	0	0	31	86	1	0
OTU_21	142	66	2	16	0	8	5	27	5	63	0	0	4	881	4667	0	0	24	36	0	94	0	0	0	45	0	1	0	6	7304	0	29	16	36	48	127	2182	28	0	1	0	37	1	0	0	1	0	2	0
OTU_54	80	6	0	24	0	61	127	167	0	0	30	95	0	0	0	0	0	243	15	56	0	88	0	11	57	9	32	11	0	0	29	1	39	0	0	0	0	462	0	0	5	5	434	0	8	119	9	155	1324
OTU_24	54	0	0	0	0	69	43	12	0	0	3744	0	0	0	0	0	0	4	0	0	0	82	0	42	34	0	4	23	55	0	0	11	1	0	0	0	0	160	0	0	0	0	177	0	19	367	38	34	92
OTU_1607	56	5	0	0	0	0	0	0	0	33	24	2	0	0	0	0	0	0	0	0	0	0	0	4	15	0	0	0	0	0	0	0	3	0	0	0	0	0	0	0	0	0	0	0	31	0	0	0	8
OTU_293	53	0	0	0	0	0	0	0	0	0	19	0	0	0	0	0	0	0	0	0	0	0	0	0	0	13	0	0	0	0	0	0	0	0	0	0	0	0	0	0	0	0	0	0	0	37	0	1	0
OTU_58	33	74	282	0	769	17	0	0	476	0	0	0	573	0	0	817	4	0	275	0	0	0	473	0	23	0	3	11	8	0	9	16	417	0	80	0	0	0	450	133	1	6	0	923	0	0	3	0	14
OTU_1060	23	29	0	0	0	0	0	187	0	24	96	0	0	0	0	0	0	0	31	0	0	0	0	0	0	0	19	0	0	0	0	89	74	1	8	0	0	0	0	0	5	183	0	0	264	21	0	0	0
OTU_71	14	0	1	0	0	0	0	0	0	0	0	0	0	106	1460	0	0	0	0	0	0	0	0	0	0	5	0	0	0	0	0	0	3	0	0	47	500	0	0	0	0	0	0	0	7	0	0	0	0
OTU_52	34	105	7	24	28	2	0	45	174	61	17	17	114	0	0	605	353	0	48	48	0	0	95	0	0	101	1094	24	19	2	151	1	79	0	128	51	26	3	245	102	381	18	46	242	2	0	0	14	91
OTU_566	28	0	0	0	0	0	0	0	0	0	0	0	0	0	0	0	0	0	0	0	0	0	0	0	0	0	0	0	0	0	0	0	0	0	0	0	0	0	0	0	0	0	0	0	0	0	0	0	0
OTU_20	19	26	3763	9	122	0	0	0	136	0	15	0	252	0	0	14	1	0	0	26	0	17	147	0	0	0	0	4	15	0	0	0	3	0	20	0	2	0	416	10	1	0	6	765	0	0	0	0	58
OTU_590	25	0	0	0	0	0	0	0	0	0	0	0	0	0	0	0	0	0	0	0	0	0	0	0	0	0	0	0	0	0	0	0	0	0	0	0	0	0	0	0	0	0	0	0	0	0	0	0	0
OTU_95	12	8	0	1	0	26	6	66	0	27	64	0	0	0	1	5	15	1	5	25	0	16	0	13	154	6	22	4	31	4	91	0	9	0	20	2	25	4	0	0	39	4	0	0	43	32	13	0	8
OTU_283	13	0	0	0	0	10	4	4	0	32	20	0	0	0	0	0	0	0	0	0	0	0	0	0	0	0	0	2	0	0	0	0	7	0	0	3	0	0	0	0	0	0	0	0	4	2	2	0	0
OTU_353	25	0	0	0	0	0	0	0	0	0	0	0	0	0	0	0	0	0	0	0	15	0	0	0	0	0	0	0	0	0	0	1	0	14	0	0	28	3	0	0	0	7	3	0	0	0	0	0	0
OTU_43	35	0	7	0	8	0	9	0	15	31	84	11	405	0	0	85	6	22	59	80	0	0	47	0	0	0	11	5	0	0	22	0	14	0	0	33	0	0	166	6	0	0	1	761	0	0	1	0	52
OTU_99	24	0	0	0	0	0	0	0	1	3	0	1	1	419	150	0	0	0	0	0	0	0	0	0	0	0	0	1	0	193	0	0	2	0	2	31	91	1	0	0	0	0	0	0	0	0	0	0	0
OTU_81	31	34	21	0	24	18	0	25	5	0	0	0	13	0	0	24	135	0	69	18	0	0	8	0	23	1	308	5	0	0	42	3	18	0	40	0	0	18	135	4	39	5	0	0	11	0	0	0	39
OTU_29	22	11	0	63	0	23	31	277	0	0	131	191	0	0	0	16	240	92	27	64	0	58	3	140	0	33	582	286	242	0	133	21	111	0	17	0	0	0	19	4	366	14	7	153	8	131	30	46	33
OTU_15	11	0	0	83	0	46	73	460	0	15	2645	50	0	0	0	17	0	86	26	164	0	70	0	5	0	314	6	198	32	0	0	0	15	0	11	8	0	724	8	0	0	0	1296	11	57	145	11	59	418
OTU_152	21	0	0	0	0	2	7	34	25	0	0	0	1	0	0	0	0	0	0	0	11	1	0	0	0	0	0	0	0	0	0	1	0	329	5	0	28	0	0	0	0	1	0	0	0	0	0	2	0
OTU_343	29	0	0	0	0	0	0	0	0	0	0	0	0	0	0	0	0	0	0	0	0	0	0	0	0	0	0	0	0	0	0	0	0	0	0	0	0	0	0	0	0	0	0	0	0	0	0	0	0
OTU_51	11	2	0	0	0	3	8	2	0	4	0	0	3	799	896	0	0	0	7	0	22	0	1	0	0	0	2	0	27	1178	3	8	10	20	34	24	272	0	0	0	15	1	0	0	11	9	0	4	0
OTU_178	8	0	0	0	0	4	17	0	0	29	214	1	0	0	0	0	0	0	19	12	0	1	0	0	27	8	1	8	0	0	38	0	30	0	0	114	0	9	0	0	11	0	11	0	6	9	0	3	121
OTU_91	23	0	0	0	1	13	0	105	5	0	0	0	0	0	0	0	865	0	0	44	0	17	1	0	0	1	0	0	0	0	2	0	0	0	0	0	11	0	1	5	0	0	25	0	0	21	1	0	40
OTU_34	28	0	0	0	0	0	0	15	0	4	0	0	3	1243	1725	0	0	0	4	0	1	0	0	0	0	0	0	0	2	669	0	0	4	0	55	0	1535	0	2	0	0	0	0	0	0	0	0	0	0
OTU_1570	6	748	0	0	0	0	0	0	1	0	0	0	0	1	0	16	1	0	398	15	0	0	0	0	0	0	216	0	0	8	0	16	0	0	132	0	11	0	0	7	1	0	0	0	76	4	0	0	56
OTU_887	20	0	0	0	0	0	0	0	0	0	0	0	0	0	0	0	0	0	0	0	0	0	0	0	0	0	0	0	0	0	0	0	0	0	0	0	0	0	0	0	0	0	0	0	0	0	0	0	0
OTU_57	11	39	0	0	2	5	0	108	0	0	32	0	0	0	189	0	0	2	0	16	46	18	0	0	0	15	1005	1	0	0	0	0	0	9	0	0	499	0	0	0	0	0	0	0	51	7	0	0	12
OTU_160	5	0	0	0	0	0	0	0	0	0	0	0	0	359	0	0	0	0	0	0	4	0	0	0	0	0	0	0	3	0	0	0	0	11	0	0	148	0	0	0	0	16	0	0	0	0	0	0	0
OTU_56	16	0	0	0	0	12	0	22	23	0	0	3	1	0	31	32	29	0	126	18	0	5	2	0	0	0	80	0	4	1524	0	15	6	6	17	8	746	31	152	344	0	9	0	275	0	11	51	0	6
OTU_150	7	294	0	0	0	0	0	0	0	0	0	0	0	0	0	0	3	0	10	0	0	0	0	0	0	0	10	0	0	0	0	6	10	0	3	0	0	0	1	0	0	1	0	0	0	0	0	0	0
OTU_149	6	0	0	0	7	0	0	0	0	0	0	0	9	0	0	0	0	0	0	0	134	0	2	0	0	0	0	0	0	0	0	9	0	151	0	0	0	1	0	0	0	43	0	0	0	0	0	0	0
OTU_90	8	29	6	0	2	14	0	19	101	1205	193	0	1	0	0	141	0	0	70	1	0	4	5	0	0	3	8	12	0	0	0	3	6	0	0	0	0	0	729	962	0	0	363	54	13	16	0	0	47
OTU_1075	7	0	0	0	0	0	0	0	0	0	0	0	0	0	0	0	0	0	0	0	0	0	0	2	9	0	0	0	0	0	0	0	0	0	0	0	0	0	0	0	0	0	0	0	0	0	0	0	0
OTU_122	7	29	2	6	0	0	0	0	16	0	0	6	6	0	0	15	10	3	0	109	0	0	3	29	0	9	0	11	17	0	0	0	7	0	0	0	0	0	8	16	0	0	0	283	2	8	0	3	36
OTU_208	11	0	0	0	0	0	12	0	0	0	50	15	0	0	0	0	0	0	0	4	0	0	0	0	0	5	0	0	0	0	0	0	0	0	0	0	0	0	0	0	0	0	18	0	0	0	0	23	132
OTU_70	1	0	0	0	1	0	0	23	4	27	1	4	3	496	1496	9	1	0	28	0	138	15	0	0	15	0	0	2	0	341	24	12	10	29	173	50	576	14	15	0	0	18	1	0	0	0	8	1	0
OTU_135	7	9	0	12	12	0	4	40	19	0	75	0	5	0	0	128	11	12	0	38	0	1	24	1	0	0	24	46	0	0	0	0	5	0	11	0	0	18	9	2	8	0	38	0	0	11	0	20	19
OTU_41	14	14	38	20	62	12	0	13	170	44	440	0	22	0	0	325	15	0	19	54	0	0	377	14	0	12	7	125	0	0	0	0	5	0	11	13	0	10	862	344	0	0	39	1608	111	27	0	4	172
OTU_92	4	143	1	0	21	0	1	31	0	56	0	0	0	0	0	4	6	0	200	4	0	0	0	0	0	0	34	0	0	0	4	0	48	0	44	19	0	14	3	0	10	0	3	0	17	7	27	0	8
OTU_5	0	8672	1	0	1	8	5	0	1	0	0	0	0	963	0	0	19466	0	45	29	11	0	0	12	0	0	685	8	0	402	871	0	10	5	3	0	72	52	0	7	5	0	67	0	219	16	9	4	53
OTU_78	0	877	0	0	0	0	0	9	0	0	0	0	0	0	0	0	0	0	0	12	0	0	0	0	0	0	0	0	0	0	0	0	0	0	17	0	0	0	0	0	0	0	0	0	0	0	0	0	0
OTU_7	0	861	0	8	0	9	0	86	0	0	24	6	0	0	0	0	4196	0	0	64	2	6	0	26	0	10	4	30	8	0	2	0	0	0	0	0	0	26	0	1	0	0	44	0	0	1	0	0	19
OTU_80	0	396	0	0	0	0	0	0	0	0	0	0	0	0	261	0	0	0	0	0	0	0	0	0	0	0	0	0	0	0	0	0	23	1	0	0	36	0	0	0	0	0	0	0	0	0	0	0	0
OTU_84	0	134	0	0	0	1	0	0	0	0	0	0	0	85	0	0	10	8	55	11	0	0	0	0	0	8	0	10	0	0	0	14	5	0	10	0	0	0	0	1	17	15	0	0	67	18	0	0	12
OTU_673	0	124	21	0	17	4	8	0	15	0	0	0	14	0	0	35	0	0	196	0	0	0	15	0	0	4	0	0	0	0	17	0	542	0	0	11	0	0	37	6	0	0	0	211	0	0	0	0	9
OTU_258	0	89	0	0	0	0	0	0	0	0	0	0	0	0	0	0	0	0	0	0	0	0	0	0	0	0	0	0	0	0	0	0	6	6	0	14	0	4	0	0	0	0	0	0	0	0	0	0	10
OTU_35	0	135	0	0	0	376	249	1100	0	0	41	0	0	0	0	0	0	0	0	6	0	279	0	15	176	1	0	1	227	0	0	0	56	0	0	1	16	0	0	0	0	0	0	0	0	370	611	35	56
OTU_67	0	12	0	0	3	0	0	0	0	0	0	0	3	0	0	0	0	0	0	0	23	0	0	0	0	0	0	0	0	0	0	0	0	895	0	0	0	0	0	0	0	0	0	0	0	0	0	0	0
OTU_38	0	64	0	0	0	262	298	1126	0	0	0	0	0	0	1	0	0	0	0	7	0	358	0	0	201	2	0	2	147	0	0	0	26	9	0	0	0	0	0	0	0	0	0	0	0	220	349	185	0
OTU_447	0	63	0	0	0	0	0	0	0	0	0	0	0	0	0	0	0	0	0	0	6	0	0	0	0	0	0	0	0	0	0	0	0	0	0	0	0	0	0	0	0	0	0	0	0	0	0	0	0
OTU_69	0	67	0	0	0	1	2	13	0	1	13	0	0	791	637	0	2	0	0	27	6	11	0	1	12	0	7	0	16	15	0	0	7	2	0	6	189	0	0	2	0	0	0	0	92	24	5	11	22
OTU_100	0	29	0	5	0	54	25	62	2	5	0	0	0	66	207	0	0	0	0	0	6	39	0	0	32	1	0	4	30	692	0	1	1	0	3	3	107	5	0	0	2	3	3	0	8	32	85	55	0
OTU_10	0	38	3	0	70	5	0	36	82	12	0	0	20	0	0	3918	6	0	107	8	0	33	59	0	0	4	0	6	0	0	0	0	42	0	50	1	0	5	1829	658	0	0	0	1993	15	14	16	13	0
OTU_261	0	15	0	0	0	0	0	0	0	0	0	0	0	0	0	0	0	0	0	0	0	0	0	0	0	0	0	0	0	0	0	0	0	0	0	0	186	0	0	0	0	0	0	0	0	6	11	0	0
OTU_49	0	55	0	0	0	456	245	1838	0	0	9	0	0	0	0	0	0	0	0	1	0	453	0	0	87	12	0	2	203	0	0	0	30	1	0	0	0	0	0	0	0	0	0	0	0	346	639	375	0
OTU_121	0	21	0	0	0	0	0	0	1	0	0	0	0	588	0	0	0	0	0	0	0	0	0	0	0	0	0	0	0	0	0	0	0	0	0	0	28	0	0	0	0	0	0	0	0	0	0	0	0
OTU_615	0	41	0	0	0	0	0	0	0	0	0	0	0	0	0	0	0	0	0	0	0	0	0	0	0	0	0	0	0	0	0	0	0	0	0	0	0	0	0	0	0	0	0	0	0	0	0	0	0
OTU_102	0	29	2	7	3	0	0	73	1	0	0	0	1	0	0	26	10	0	53	0	0	0	1	2	0	0	46	5	52	0	5	32	11	0	39	31	0	4	4	2	3	90	0	0	26	26	6	0	0
OTU_115	0	9	0	0	6	0	8	39	0	0	5	0	2	0	0	5	0	0	0	7	2	0	5	0	0	0	0	6	29	0	0	0	0	0	13	0	0	29	9	0	0	0	7	0	0	35	20	4	87
OTU_148	0	19	0	0	0	6	0	8	0	0	24	35	0	0	0	18	0	10	2	28	0	10	0	8	0	8	5	11	7	0	0	0	7	0	1	0	0	26	0	1	0	0	38	0	13	2	0	3	73
OTU_344	0	44	0	0	0	0	0	19	0	0	0	0	0	0	0	13	8	0	0	11	0	0	0	0	0	0	0	0	7	0	0	0	5	0	0	0	31	0	0	0	0	0	0	0	0	0	0	0	0
OTU_126	0	12	0	0	0	0	23	0	0	0	8	0	0	0	0	0	0	2	170	34	0	16	0	0	0	7	24	0	0	0	0	0	0	0	16	0	0	0	0	0	0	0	0	0	18	0	0	26	24
OTU_422	0	8	0	0	0	8	0	86	0	0	0	0	0	0	0	0	0	0	0	0	1	1	0	0	0	0	0	0	0	0	0	0	1	0	0	0	0	0	0	0	0	0	0	0	0	0	0	2	0
OTU_116	0	16	0	23	0	33	11	53	3	0	118	2	0	0	0	0	0	0	3	15	0	0	0	93	77	30	5	108	25	0	0	0	9	0	0	0	0	8	0	9	3	0	21	0	52	43	0	0	63
OTU_36	0	25	1	10	0	638	354	311	8	0	2	0	1	0	0	0	0	0	0	6	16	422	0	0	0	11	0	0	265	0	0	0	14	0	0	0	0	0	0	0	0	0	0	0	0	497	675	334	0
OTU_186	0	9	25	0	26	4	0	0	15	0	0	0	37	0	0	0	0	0	0	0	2	0	2	0	0	0	0	0	0	0	0	0	126	0	32	0	0	0	0	1	15	0	0	0	0	0	0	0	0
OTU_174	0	23	0	0	0	28	29	69	0	0	0	0	0	0	0	0	0	0	0	0	0	54	0	0	0	0	0	0	0	0	0	0	1	0	0	0	0	0	0	0	0	0	0	0	0	34	29	5	0
OTU_89	0	12	0	0	1	0	4	0	3	22	0	0	2	0	0	8	0	0	29	0	1	12	2	9	0	0	0	0	12	0	0	0	0	4	0	53	0	0	214	60	0	23	0	255	0	0	0	0	0
OTU_1186	0	15	0	0	0	13	9	25	0	0	0	0	0	13	0	0	0	0	1	0	0	13	0	1	34	0	0	0	1	0	0	0	0	0	0	0	6	0	0	0	0	0	0	0	0	5	37	1	0
OTU_79	0	12	0	0	0	157	54	954	0	0	13	0	0	0	0	0	0	0	0	11	0	54	0	0	34	0	0	0	25	0	0	0	1	0	1	0	46	0	0	0	0	5	0	0	3	236	73	11	1
OTU_257	0	10	0	0	0	0	30	83	0	0	0	12	0	0	0	0	0	0	0	10	0	0	0	0	0	38	0	10	0	0	0	0	22	0	0	0	0	0	0	1	0	0	0	0	0	10	0	2	37
OTU_94	0	8	1	0	2	0	0	0	4	9	0	0	0	0	121	235	0	0	0	10	0	0	5	0	0	0	0	5	0	0	0	0	0	0	0	0	0	2	285	166	0	0	0	0	0	0	0	0	10
OTU_893	0	7	0	0	0	0	0	6	0	0	0	0	0	1	0	0	0	0	0	0	0	0	0	0	4	2	0	0	0	0	14	0	0	0	0	0	0	0	0	0	0	0	0	0	0	1	0	0	0
OTU_117	0	9	1	0	2	0	0	0	0	0	0	0	2	0	0	0	0	0	0	0	353	0	1	0	0	0	0	0	0	0	0	16	0	3	0	0	46	0	0	0	0	12	0	0	0	0	0	0	0
OTU_65	0	12	0	0	5	19	9	0	1	0	13	68	16	0	0	0	64	9	27	115	0	62	1	13	0	0	305	52	0	0	96	73	28	0	49	0	0	25	0	1	136	97	48	0	0	42	0	1	143
OTU_376	0	9	0	0	0	0	0	0	0	0	0	0	0	0	0	0	0	0	0	0	0	0	0	0	0	0	0	0	0	0	0	0	0	0	0	0	70	0	0	0	0	0	0	0	0	0	0	0	0
OTU_192	0	1	0	47	1	55	14	5	40	0	91	23	0	0	0	0	39	0	16	6	0	0	1	43	0	29	3	103	0	0	0	3	25	0	18	0	0	37	0	17	0	47	10	0	86	25	16	0	90
OTU_146	0	3	0	0	0	0	0	0	0	0	0	0	0	0	722	0	0	0	0	0	3	0	0	0	0	0	0	0	0	0	0	0	0	1	2	9	25	0	0	0	0	9	0	0	0	0	0	0	0
OTU_2445	0	4	0	0	0	0	9	0	0	0	13	0	0	0	0	369	13	0	2	0	0	0	0	0	0	0	66	0	5	0	7	0	10	0	0	0	0	0	61	0	10	0	2	208	13	0	0	19	5
OTU_398	0	1	0	0	0	12	15	29	0	0	0	0	0	0	10	0	0	0	0	0	1	20	0	0	17	0	0	0	0	172	0	0	0	0	7	0	0	0	0	0	0	0	0	0	0	1	0	8	0
OTU_173	0	1	1	0	1	0	0	0	0	0	0	0	0	170	0	0	0	0	13	0	24	0	0	0	0	0	0	0	0	0	0	22	5	6	0	0	0	7	0	0	0	11	0	0	0	0	0	0	0
OTU_175	0	11	0	0	0	7	1	188	0	0	12	0	0	0	0	0	0	0	0	0	0	36	0	0	0	0	0	0	0	0	0	0	0	0	0	0	0	0	0	0	0	0	0	0	0	20	0	4	0
OTU_217	0	1	0	0	0	22	14	82	0	0	0	0	0	0	0	0	0	0	0	0	0	31	0	0	60	1	0	1	20	0	0	0	3	0	0	0	0	0	0	0	0	0	0	0	0	17	19	15	0
OTU_26	0	0	1879	0	885	0	0	176	306	0	0	0	321	0	0	1	20	3	83	123	0	12	680	4	0	121	0	1470	0	1	0	1	15	0	0	0	1	6	8	5	0	5	10	57	0	0	0	0	586
OTU_19	0	0	830	0	2010	0	0	0	639	0	171	0	1143	0	0	651	0	7	12	446	0	0	334	0	0	393	0	1	0	0	0	4	0	0	0	0	0	2	292	208	0	18	333	335	0	1	0	0	309
OTU_1179	0	0	312	0	236	17	0	51	140	18	0	0	27	0	0	207	0	0	3	11	0	2	70	0	0	0	0	6	0	0	0	0	0	0	0	2	0	0	1636	1728	1	0	4	888	0	0	0	0	21
OTU_17	0	0	177	0	914	2	0	0	1107	0	10	0	3154	0	0	1089	21	1	23	12	0	0	1318	0	0	0	26	1	0	0	7	1	4	0	10	0	0	20	1973	242	36	5	10	3082	0	0	0	0	52
OTU_23	0	0	158	0	299	0	0	36	427	0	3	0	222	0	0	106	0	0	0	282	0	0	1912	0	0	0	42	0	0	0	0	0	0	0	0	0	0	187	0	68	0	0	296	155	0	0	0	0	155
OTU_33	0	0	145	0	79	16	0	11	1629	0	86	0	427	0	0	3	6	0	12	0	0	0	4	0	0	0	29	0	0	0	19	9	0	0	17	0	0	25	0	667	0	13	31	841	0	19	0	14	0
OTU_3	0	0	118	0	4498	6	7	32	1116	10	25	0	2699	0	147	10150	5	12	81	35	0	0	1755	0	0	0	7	44	14	0	0	1	4	0	36	6	0	13	4476	4894	14	9	81	7427	15	9	0	18	20
OTU_47	0	0	146	0	34	20	5	0	54	33	1254	0	21	0	0	287	23	5	11	31	0	21	12	4	0	67	0	30	0	0	0	0	1	0	0	0	3	186	2	51	0	7	952	189	62	156	44	1	247
OTU_383	0	0	55	0	55	7	0	0	51	0	0	0	223	0	1	22	22	0	1	0	0	0	49	0	0	0	12	15	0	0	2	9	0	0	0	0	0	3	2	11	4	0	0	2	0	0	0	0	14
OTU_346	0	0	60	0	5	25	0	0	55	0	0	0	34	0	0	11	0	0	0	13	0	0	20	0	0	0	12	13	0	0	0	0	11	0	6	20	0	0	106	9	0	0	0	0	21	0	1	6	40
OTU_205	0	0	37	0	2	12	0	0	8	0	83	0	0	0	0	39	0	0	7	0	0	2	3	4	14	1	0	0	0	0	0	0	7	0	0	0	0	40	117	39	0	0	33	0	0	6	0	0	8
OTU_645	0	0	39	0	65	0	0	0	70	0	0	0	141	0	0	201	0	0	1	0	0	0	34	0	0	0	0	0	0	0	0	0	1	0	0	0	0	0	565	121	0	0	5	42	0	0	0	0	0
OTU_285	0	0	42	0	1	0	0	0	4	0	0	0	0	0	0	0	0	0	0	0	0	0	0	0	0	0	0	0	0	0	0	0	0	0	0	0	0	0	46	37	0	0	0	0	0	0	0	0	0
OTU_145	0	0	11	0	3	0	0	0	12	0	0	0	0	0	0	0	0	0	10	0	0	0	0	0	0	0	0	0	0	0	0	0	5	0	5	0	0	0	97	154	0	0	0	107	0	0	0	0	4
OTU_42	0	0	20	0	46	0	5	20	28	6	0	0	15	282	354	1700	9	0	27	0	31	12	193	0	0	0	83	0	0	485	4	11	6	8	25	0	714	16	580	2082	17	3	2	176	12	0	0	0	14
OTU_45	0	0	21	0	62	0	0	0	944	20	0	0	350	0	0	41	0	0	0	0	0	0	370	0	0	0	67	0	0	0	56	0	0	0	0	0	0	0	0	0	48	0	7	0	0	0	0	0	0
OTU_1109	0	0	21	12	13	0	0	0	232	14	271	31	1	0	0	0	0	0	0	174	0	0	8	14	0	739	4	578	33	0	0	0	5	0	0	0	0	12	145	747	0	0	980	6	10	41	0	0	170
OTU_59	0	0	23	0	467	1	0	31	397	225	146	0	483	0	0	1166	6	10	38	0	0	0	1064	16	0	3	0	13	0	0	10	3	11	0	13	28	0	2	882	397	11	0	75	499	19	16	0	1	202
OTU_61	0	0	13	0	420	0	0	0	56	31	0	0	271	0	0	296	0	0	0	18	0	0	174	0	0	0	0	0	0	0	0	0	0	0	0	0	0	0	64	24	0	0	0	0	0	0	0	2	0
OTU_199	0	0	9	0	6	0	0	0	11	0	0	0	3	0	0	2	0	0	0	0	0	0	2	0	0	0	0	0	0	0	0	0	0	0	0	0	0	0	0	0	0	0	0	185	0	0	0	0	0
OTU_993	0	0	8	0	17	0	0	0	67	0	0	0	34	0	0	1	15	0	16	1	0	0	351	0	3	0	31	0	0	0	30	0	2	0	0	0	0	3	25	3	22	0	15	0	0	0	0	0	5
OTU_274	0	0	5	0	52	0	0	0	1	4	0	0	0	0	0	0	0	0	0	0	0	0	1	0	0	0	0	0	0	0	0	0	0	0	0	0	0	0	0	59	0	0	0	0	0	0	0	0	0
OTU_618	0	0	12	0	7	0	0	0	15	0	0	0	8	0	0	7	0	0	0	0	0	0	9	0	0	0	0	0	0	0	0	0	0	0	4	0	0	0	6	2	0	0	0	0	11	0	0	0	0
OTU_39	0	0	4	0	52	2	0	22	83	12	0	12	23	0	0	694	4	0	27	8	0	0	21	0	0	0	6	44	0	0	0	0	36	0	0	25	0	0	386	462	0	0	0	704	1	12	0	0	22
OTU_474	0	0	5	0	4	0	0	0	7	0	0	0	8	0	0	0	0	0	0	0	0	0	0	0	0	0	0	0	0	0	0	0	15	0	0	0	0	0	0	0	0	0	0	0	0	0	0	0	0
OTU_136	0	0	2	27	4	0	0	0	0	0	0	0	2	127	0	0	0	0	0	0	118	0	5	0	0	0	0	0	0	0	0	15	0	26	3	0	0	0	0	0	0	26	0	0	0	0	0	0	0
OTU_435	0	0	7	0	3	0	0	0	8	0	0	0	1	0	0	0	0	0	0	0	0	0	2	0	0	0	0	0	0	0	0	0	0	0	0	5	0	0	10	2	0	0	0	0	0	0	0	0	5
OTU_164	0	0	3	0	11	0	3	0	30	12	25	0	42	0	0	2	0	0	0	20	0	0	35	0	0	0	0	2	0	0	0	0	0	0	0	0	0	14	20	5	0	0	30	0	0	0	1	1	18
OTU_161	0	0	5	0	3	13	20	22	17	57	119	0	7	0	0	27	0	0	0	27	0	0	14	0	0	0	0	11	0	0	0	0	1	0	0	0	0	13	43	2	0	0	1	95	0	1	0	0	15
OTU_1033	0	0	3	0	0	0	0	0	4	0	0	0	0	0	0	0	0	0	0	0	0	0	0	0	0	0	0	49	0	0	0	0	0	0	0	0	0	0	0	1	0	0	0	1	0	0	0	0	5
OTU_195	0	0	4	0	0	10	0	0	5	35	0	0	0	0	0	14	3	0	39	0	0	0	1	0	0	12	142	0	0	0	0	0	0	0	43	0	0	28	0	1	0	0	18	0	0	2	0	0	12
OTU_162	0	0	2	0	66	0	0	0	73	0	0	0	100	0	0	45	0	0	0	0	0	0	80	0	0	0	0	8	0	0	0	0	0	0	0	0	0	0	11	21	0	0	0	0	0	0	0	0	0
OTU_120	0	0	3	0	0	0	0	8	3	0	0	0	0	902	670	0	0	13	0	0	0	1	0	0	0	0	0	0	0	35	16	0	0	0	0	0	1791	0	0	0	0	0	0	0	0	0	0	0	0
OTU_299	0	0	2	0	56	0	0	0	15	0	0	0	62	0	0	12	0	0	0	0	0	0	19	0	0	0	0	0	0	0	0	0	0	0	0	0	0	0	12	9	0	0	0	0	9	2	0	0	0
OTU_86	0	0	1	0	2	0	0	0	0	0	0	0	0	747	0	0	0	0	0	0	25	0	0	0	0	0	0	0	0	0	0	0	0	1	0	0	0	12	0	0	0	0	2	0	0	0	0	0	0
OTU_158	0	0	4	0	1	0	0	0	0	0	0	0	8	0	0	0	0	0	0	0	202	0	0	0	0	0	0	0	0	0	0	32	0	61	0	0	0	1	0	0	0	6	0	0	0	0	0	0	0
OTU_73	0	0	1	0	4	5	0	0	3	0	0	0	6	857	0	0	0	0	0	0	0	0	5	0	0	0	0	1	0	0	0	0	1	0	0	0	0	0	168	3	0	0	0	0	0	0	0	0	3
OTU_355	0	0	5	0	9	0	0	0	1	0	4	0	4	0	176	27	0	11	12	0	1	0	0	0	0	0	6	7	0	0	2	0	16	7	1	5	32	0	4	0	0	5	0	0	0	0	0	0	4
OTU_1859	0	0	4	0	143	0	0	0	189	9	0	0	178	0	0	30	0	0	0	0	0	0	335	0	0	0	0	0	0	0	0	0	0	0	0	0	0	0	19	4	0	0	0	0	0	0	0	0	0
OTU_215	0	0	5	0	21	10	0	15	7	0	0	0	4	0	0	8	4	0	0	0	0	0	5	0	1	0	0	18	0	0	0	4	31	0	0	0	15	1	116	2	0	8	0	0	3	5	0	0	31
OTU_141	0	0	2	0	2	0	0	0	3	0	0	0	5	0	0	0	0	0	0	0	91	0	1	0	0	0	0	0	0	0	0	8	0	905	0	0	0	8	0	0	0	41	0	0	0	0	0	0	0
OTU_1406	0	0	1	0	2112	0	0	0	8	10	0	0	206	0	0	61	0	0	0	0	0	0	76	0	0	0	0	0	0	0	0	0	0	0	0	0	0	0	2	61	0	0	0	55	0	0	0	0	6
OTU_240	0	0	4	0	2	0	0	0	2	3	0	0	2	0	0	0	0	0	0	6	0	0	0	0	0	0	0	0	0	0	0	0	0	0	15	0	135	0	0	0	0	0	0	0	0	0	0	0	31
OTU_197	0	0	5	0	78	0	0	0	16	0	0	0	153	0	0	37	0	0	0	0	0	0	31	0	0	0	0	0	0	0	0	0	0	0	0	41	0	0	6	12	0	0	0	0	0	0	0	4	0
OTU_1138	0	0	2	0	6	0	0	0	70	0	53	0	20	0	0	55	0	0	0	4	0	0	117	0	0	0	0	0	0	0	0	0	0	0	0	0	0	0	17	81	0	0	0	0	3	0	0	0	107
OTU_53	0	0	2	0	3	0	0	0	1	0	0	0	7	0	0	0	0	3	0	0	894	0	4	0	0	0	0	0	0	0	0	36	0	31	10	16	0	5	0	0	0	21	0	0	0	0	0	0	0
OTU_397	0	0	1	0	2	3	0	0	1	0	0	0	5	0	0	0	0	0	24	0	0	0	4	0	0	12	3	0	0	0	0	0	21	0	0	0	0	0	0	0	0	0	0	0	0	0	0	0	0
OTU_107	0	0	2	0	11	0	0	0	4	0	0	0	11	0	0	0	0	0	100	0	0	0	8	0	0	0	10	0	0	0	0	78	0	0	89	0	0	81	0	0	0	49	3	0	0	0	0	0	0
OTU_266	0	0	2	0	2	0	0	0	118	0	38	0	0	0	0	0	0	0	0	0	0	0	24	0	0	0	0	0	0	0	2	0	0	0	0	0	0	0	0	12	0	0	9	0	0	0	0	0	8
OTU_329	0	0	2	0	1	16	0	0	4	0	0	0	0	0	0	35	0	0	0	0	0	0	0	0	0	0	0	0	0	0	0	0	0	0	0	0	0	0	18	89	0	0	0	115	0	0	0	0	0
OTU_156	0	0	1	0	1	0	0	0	0	0	0	0	3	0	0	0	0	0	0	0	233	0	5	0	0	0	0	0	0	0	0	7	0	6	7	0	0	0	0	0	0	90	0	0	7	0	0	0	0
OTU_131	0	0	1	0	0	0	0	0	0	0	0	0	0	437	0	0	0	0	0	0	15	0	0	0	0	0	0	0	0	0	0	0	2	8	4	0	8	0	0	0	0	0	0	0	0	0	0	0	0
OTU_665	0	0	2	0	0	0	0	0	2	0	0	4	5	0	0	0	0	0	0	0	0	0	2	0	0	0	0	0	0	0	0	0	4	0	0	0	38	0	4	1	0	0	0	0	0	0	0	0	0
OTU_119	0	0	1	0	2	0	0	0	0	0	0	0	4	0	0	0	0	0	0	0	338	0	0	0	0	0	0	0	0	0	0	3	0	20	4	0	0	0	0	0	0	0	0	0	0	0	0	0	0
OTU_652	0	0	1	0	0	0	0	0	0	0	0	0	0	0	0	0	0	0	0	0	0	0	0	0	0	0	0	0	0	0	0	0	0	0	0	0	0	0	0	0	0	0	0	0	11	0	0	0	0
OTU_436	0	0	1	0	0	0	0	0	2	0	0	0	0	132	0	0	0	0	1	0	6	0	0	0	0	0	0	2	0	0	0	4	0	133	0	0	0	0	0	0	0	0	0	0	0	0	0	0	0
OTU_308	0	0	1	0	0	0	0	0	0	0	0	0	0	0	0	0	0	0	0	0	0	0	0	0	0	0	0	0	0	0	0	0	0	0	0	0	0	0	3	0	0	0	0	0	0	0	0	0	99
OTU_777	0	0	1	0	0	0	0	0	36	0	0	0	0	0	0	0	0	0	0	0	0	0	2	0	0	0	0	0	0	0	0	0	0	0	0	0	10	0	11	44	0	0	17	0	0	0	0	0	12
OTU_610	0	0	1	0	0	0	0	0	0	0	0	0	0	0	0	0	0	0	0	0	0	0	0	0	0	0	0	0	0	0	0	0	0	0	0	0	0	0	0	0	0	0	0	0	0	0	0	0	0
OTU_68	0	0	1	0	0	0	0	0	0	0	8	0	3	1010	564	9	0	0	0	0	4	0	0	0	0	0	0	0	0	0	0	0	3	7	0	38	204	0	4	2	0	0	5	0	0	0	0	0	0
OTU_112	0	0	1	0	0	0	21	11	15	0	0	0	3	0	0	88	21	0	0	6	0	0	0	0	0	0	77	0	0	0	0	6	11	0	43	21	0	22	102	0	13	13	12	341	0	0	0	0	19
OTU_322	0	0	1	0	0	0	0	0	0	0	0	0	0	0	0	0	0	0	39	0	0	0	0	0	0	9	32	0	0	0	0	0	0	0	0	0	0	0	0	0	42	0	0	0	0	0	0	0	0
OTU_124	0	0	1	0	1	0	0	0	15	0	0	0	0	181	0	0	0	0	0	0	46	0	2	0	0	0	0	0	0	0	0	6	0	204	0	9	29	0	0	0	0	3	0	0	0	0	0	0	0
OTU_318	0	0	0	34	0	0	0	0	0	0	0	0	0	0	0	0	0	0	0	7	0	7	0	0	0	12	0	0	0	0	0	0	0	0	0	0	0	0	0	0	0	0	0	0	0	0	0	0	0
OTU_372	0	0	0	14	0	0	0	0	0	0	0	0	0	0	0	0	0	4	0	2	0	0	0	0	0	0	0	0	0	0	0	0	0	0	0	0	0	0	1	0	0	0	0	0	0	0	0	0	31
OTU_680	0	0	0	62	0	0	0	0	0	0	34	6	0	0	0	0	0	2	0	0	0	0	0	6	0	0	34	14	9	0	0	0	0	0	0	0	0	9	0	0	0	0	0	0	0	23	0	0	126
OTU_275	0	0	0	12	0	0	0	0	1	0	0	0	0	0	227	0	0	0	0	0	2	0	0	0	0	21	0	0	25	0	0	0	0	7	0	0	0	0	0	0	0	0	0	0	0	0	0	0	0
OTU_236	0	0	0	13	0	0	0	0	0	0	0	20	0	0	0	0	0	0	0	0	0	0	0	0	0	31	0	29	0	0	0	0	0	0	0	0	0	0	0	0	0	0	0	0	0	0	0	0	0
OTU_66	0	0	0	17	0	0	0	0	0	0	0	13	0	0	0	0	166	0	0	0	0	0	0	0	0	0	453	304	15	0	107	0	0	0	17	0	0	0	0	0	83	0	0	0	0	0	0	0	7
OTU_103	0	0	0	25	422	5	6	22	7	12	58	2	4	0	0	2	2	22	0	21	0	0	1	0	0	78	6	9	44	0	0	0	13	0	0	8	0	0	20	2	16	0	0	0	0	0	0	3	179
OTU_27	0	0	0	14	0	1	4	8	1	22	959	79	2	0	0	0	0	145	0	294	0	1	7	81	31	571	0	1878	14	0	0	0	22	0	0	0	0	0	0	1	0	0	64	0	1	55	0	8	1221
OTU_1145	0	0	0	14	0	0	0	0	0	0	27	11	0	0	0	13	0	3	0	14	0	0	0	5	0	0	3	30	19	0	0	0	1	0	0	0	0	0	0	0	10	0	0	0	0	0	0	4	0
OTU_1083	0	0	0	17	0	0	9	0	2	0	0	0	0	0	0	0	0	0	0	0	0	0	0	0	0	0	0	0	0	0	0	0	0	0	0	0	0	0	0	13	0	0	0	102	0	0	0	0	0
OTU_936	0	0	0	10	0	0	0	0	0	0	0	0	0	0	0	0	0	0	0	0	0	0	0	0	0	0	0	0	0	0	0	0	0	0	0	0	0	0	0	0	0	0	0	0	0	0	0	0	0
OTU_805	0	0	0	7	0	0	0	0	0	0	0	0	0	0	0	0	0	0	0	0	0	0	0	0	0	0	0	0	0	0	0	0	0	0	0	0	0	0	0	0	0	0	0	0	0	0	0	0	0
OTU_134	0	0	0	7	0	7	26	0	0	0	45	25	0	0	0	0	10	13	0	7	0	0	0	0	0	3	28	28	17	0	0	0	0	0	0	0	0	11	0	0	0	0	2	0	3	13	141	29	36
OTU_521	0	0	0	3	0	0	0	0	1	0	0	0	0	0	0	0	0	0	0	0	0	24	0	0	0	0	0	0	0	0	0	0	0	0	0	0	0	0	0	0	0	0	0	0	0	0	0	0	11
OTU_269	0	0	0	9	0	0	0	0	0	0	12	0	0	0	0	0	0	0	0	0	0	0	0	0	0	33	0	6	0	0	0	0	0	0	0	79	0	0	0	0	0	0	3	0	0	0	0	0	0
OTU_74	0	0	0	3	0	0	8	81	1	0	73	0	3	0	0	0	67	0	0	40	0	0	0	0	0	0	182	50	0	0	21	0	37	0	8	0	0	7	2	3	7	0	17	94	0	68	0	5	106
OTU_1609	0	0	0	1	0	0	0	0	1	0	0	0	0	0	0	0	0	0	0	0	0	0	0	0	0	3	0	2	0	0	0	0	0	1	10	0	0	0	0	0	0	0	0	0	0	0	0	0	0
OTU_105	0	0	0	2	2	0	6	41	0	0	44	0	0	0	0	0	44	0	0	12	0	0	0	0	0	1	39	33	0	0	0	0	0	0	0	0	0	2	100	0	0	0	0	0	0	13	0	11	13
OTU_367	0	0	0	6	0	0	2	0	0	0	0	0	0	0	0	0	0	0	0	0	0	0	0	0	0	0	0	0	0	0	0	0	0	0	0	0	0	0	0	0	0	0	0	0	0	0	0	0	27
OTU_82	0	0	0	1	1	5	0	0	1	2	0	0	2	32	7	0	0	0	3	0	28	0	0	0	0	3	0	36	9	1151	0	35	1	16	18	0	941	0	0	0	0	19	4	0	0	0	0	0	0
OTU_144	0	0	0	2	1	0	8	94	4	0	0	41	1	0	0	29	41	7	0	56	0	6	3	0	0	0	42	33	19	0	22	0	0	0	0	0	0	12	19	3	0	0	8	0	0	40	0	13	54
OTU_792	0	0	0	2	1	0	0	0	3	0	0	0	0	0	0	0	0	0	0	0	34	0	0	0	0	9	0	0	0	0	0	0	0	232	0	0	0	0	0	0	0	12	0	0	0	0	0	0	0
OTU_153	0	0	0	1	0	0	0	0	0	0	0	0	0	396	0	0	0	0	15	0	3	0	0	0	0	0	0	0	0	0	0	0	0	0	0	0	0	0	0	0	0	0	0	0	0	0	0	0	0
OTU_317	0	0	0	1	0	0	0	0	23	0	0	0	4	0	45	0	0	0	0	0	12	0	0	0	0	0	0	0	0	0	0	7	0	4	8	0	0	0	0	0	0	3	0	0	0	0	0	0	5
OTU_96	0	0	0	3	1	10	4	0	1	0	0	0	1	503	28	0	0	0	0	9	2	0	0	3	0	0	3	0	10	4	0	0	1	13	23	35	136	12	0	0	0	7	2	0	0	20	0	8	0
OTU_487	0	0	0	1	0	0	2	0	0	0	0	0	0	0	0	0	0	0	0	0	0	7	0	0	0	0	0	1	10	0	0	0	0	0	0	0	0	0	0	0	0	0	0	0	0	11	15	10	0
OTU_222	0	0	0	1	0	42	17	124	0	0	8	0	0	0	0	0	0	0	0	0	2	21	0	0	0	0	0	0	7	0	0	0	0	0	0	0	0	0	0	0	1	0	0	0	0	27	23	25	0
OTU_12	0	0	0	0	96	9	0	48	7	0	0	0	14	0	216	420	0	1	0	0	0	0	16	0	0	0	0	5	24	0	0	0	5	0	0	10	0	20	1495	8958	0	0	4	700	0	2	30	0	0
OTU_213	0	0	0	0	39	0	0	0	5	0	22	0	24	0	0	0	0	0	0	0	0	0	4	0	0	0	0	0	0	0	18	0	0	0	0	0	0	17	0	0	0	0	26	0	9	0	0	0	1
OTU_16	0	0	0	0	27	14	15	57	0	1399	229	0	22	0	0	266	0	0	0	174	0	0	0	0	0	5	0	0	0	0	13	0	20	0	0	190	0	0	3832	707	0	0	7	570	18	0	0	2	39
OTU_1197	0	0	0	0	8	0	0	0	81	0	0	0	1	0	0	0	0	0	0	0	0	0	3	0	0	0	0	0	0	0	0	0	0	0	0	0	0	0	35	0	0	0	0	0	0	0	0	0	0
OTU_64	0	0	0	0	3	10	6	5	1	150	67	0	0	0	0	310	0	0	0	10	0	27	5	9	0	0	0	9	0	0	0	0	0	0	0	0	0	0	700	187	0	0	3	484	0	11	0	0	1
OTU_190	0	0	0	0	3	0	0	0	2	0	0	0	1	0	0	0	0	0	0	0	86	0	0	0	0	0	0	0	0	0	0	11	0	15	0	0	0	0	0	0	0	51	0	0	0	0	0	0	0
OTU_212	0	0	0	0	3	0	0	0	0	0	0	0	1	0	0	0	0	0	0	0	50	0	0	0	0	0	0	0	0	0	0	11	0	84	0	0	0	0	0	0	0	36	0	0	0	0	0	0	0
OTU_297	0	0	0	0	2	0	0	0	1	0	0	0	0	0	0	0	0	0	0	0	4	0	0	0	0	0	0	0	0	0	0	12	0	129	0	0	0	0	0	0	0	8	0	0	0	0	0	0	0
OTU_483	0	0	0	0	1	0	0	0	16	0	0	0	0	0	0	0	0	0	5	0	11	0	0	0	0	0	0	0	0	0	0	9	0	3	6	0	0	0	0	0	0	1	1	0	0	0	0	3	0
OTU_168	0	0	0	0	2	0	0	0	0	0	0	0	0	0	0	0	0	0	0	0	4	0	0	0	0	0	0	0	0	0	0	0	0	199	0	0	0	0	0	0	0	0	0	0	0	0	0	0	0
OTU_287	0	0	0	0	2	0	13	0	0	0	12	0	0	0	0	0	0	0	19	0	0	0	20	0	0	0	0	6	0	0	0	0	0	0	0	0	0	0	0	0	0	0	0	0	0	0	0	14	24
OTU_511	0	0	0	0	1	0	0	17	1	0	0	0	3	0	0	0	0	0	0	0	0	0	0	0	0	0	0	0	0	0	0	0	0	0	13	0	0	0	2	2	0	0	0	0	10	0	0	0	0
OTU_55	0	0	0	0	2	0	0	0	0	16	0	0	0	83	766	0	0	0	0	0	16	36	0	0	0	0	0	0	0	635	0	0	2	23	5	40	155	10	0	0	9	12	0	0	0	0	0	0	1
OTU_469	0	0	0	0	1	0	0	0	0	0	0	0	0	0	134	0	0	0	9	0	0	0	0	0	0	0	0	0	0	0	0	0	0	0	0	0	56	0	0	2	0	0	0	0	0	0	0	0	0
OTU_270	0	0	0	0	1	0	0	0	33	0	0	10	15	0	0	0	0	1	0	0	0	0	12	0	0	0	0	0	25	0	0	0	0	0	0	0	0	0	1	0	0	0	0	0	0	0	0	0	0
OTU_171	0	0	0	0	1	0	2	0	0	0	0	0	0	140	126	0	0	0	3	0	3	0	0	0	0	0	0	0	0	0	1	0	0	0	1	0	109	0	0	1	3	5	0	0	0	0	0	0	0
OTU_403	0	0	0	0	1	46	5	32	32	0	0	0	0	0	0	0	0	0	0	0	48	30	0	0	17	0	0	0	11	0	0	0	1	15	0	0	0	0	0	0	0	6	0	0	0	27	17	27	0
OTU_523	0	0	0	0	1	0	0	0	0	0	0	5	0	0	0	0	0	0	0	0	0	0	0	0	0	0	16	0	0	0	14	0	0	0	0	0	0	0	0	0	25	0	1	0	0	0	0	0	0
OTU_445	0	0	0	0	1	0	0	0	0	0	0	0	13	0	0	0	6	0	0	0	0	0	37	0	0	0	1	0	0	0	0	0	0	0	0	0	0	0	0	0	0	0	0	0	0	0	0	0	3
OTU_60	0	0	0	0	4	0	0	0	4	0	0	0	4	2	0	0	0	0	0	0	35	0	1	0	0	0	0	0	0	0	0	9	0	2128	0	0	0	3	0	0	0	10	0	0	0	0	0	0	0
OTU_129	0	0	0	0	1	0	0	0	4	0	0	5	2	205	188	0	0	0	0	18	14	1	0	5	0	7	0	0	0	0	0	2	0	33	2	0	0	0	0	0	0	11	0	0	0	27	11	0	9
OTU_419	0	0	0	0	1	0	0	0	0	0	11	4	0	0	0	0	0	0	23	0	0	0	0	0	0	0	0	0	0	0	0	0	2	0	0	0	0	0	0	1	0	0	0	0	0	0	0	0	0
OTU_225	0	0	0	0	1	0	5	0	1	0	0	0	0	0	158	23	0	0	0	0	0	0	2	0	0	0	0	5	0	0	0	0	0	0	0	0	0	0	4	2	0	0	0	0	0	0	0	0	0
OTU_75	0	0	0	0	2	0	0	0	0	0	0	0	3	0	0	10	0	0	183	0	0	0	0	0	0	0	44	0	0	0	0	176	5	0	220	0	0	0	0	0	12	116	0	0	0	0	0	0	0
OTU_40	0	0	0	0	1	0	16	0	0	0	2	0	0	1303	1016	0	6	0	0	0	25	0	1	0	0	0	0	0	0	1096	5	0	0	19	41	0	328	2	0	2	0	10	0	0	0	0	0	1	0
OTU_18	0	0	0	0	1	0	0	0	6	109	0	7	3	578	807	0	0	4	15	0	94	0	0	0	0	0	0	11	0	5687	0	28	13	21	33	152	555	25	0	0	0	0	0	0	0	0	0	0	0
OTU_127	0	0	0	0	1	0	0	0	2	0	0	0	0	0	0	0	0	0	0	0	14	0	1	0	0	0	0	0	0	0	0	2	0	337	0	0	0	1	0	0	0	2	0	0	0	0	0	0	0
OTU_184	0	0	0	0	0	306	65	97	33	0	0	0	0	1	0	0	0	0	0	6	51	80	0	0	0	1	0	6	16	0	0	0	0	13	0	0	7	0	0	0	0	0	0	0	0	45	113	86	0
OTU_172	0	0	0	0	0	63	30	18	0	0	0	0	0	0	0	0	0	0	0	0	0	51	0	0	0	0	0	0	11	0	0	0	1	0	0	0	0	0	0	0	0	0	0	0	0	25	31	26	0
OTU_289	0	0	0	0	0	98	1	44	0	0	0	0	0	0	0	0	0	0	0	0	0	23	0	0	0	0	0	4	10	0	0	0	0	0	0	0	0	0	0	0	0	0	0	0	0	3	61	6	0
OTU_151	0	0	0	0	0	43	39	38	0	0	0	0	0	0	0	0	0	0	0	0	0	78	0	0	4	0	0	0	38	0	0	0	5	0	0	0	0	0	0	0	0	0	0	0	0	41	83	61	0
OTU_247	0	0	0	0	0	28	0	0	0	0	0	7	0	0	0	0	0	2	0	3	0	17	0	0	0	0	0	0	0	0	0	0	1	0	0	0	0	0	0	0	0	0	11	0	3	24	0	12	9
OTU_248	0	0	0	0	0	28	25	78	0	0	0	0	0	0	0	0	0	0	0	0	0	14	0	0	0	0	0	0	0	0	0	0	0	0	0	0	0	0	0	0	0	0	0	0	0	29	81	28	0
OTU_569	0	0	0	0	0	16	0	0	0	0	0	0	0	0	0	0	0	0	0	0	0	0	0	0	0	0	0	0	0	0	0	0	0	0	0	0	0	0	0	0	0	0	0	0	0	0	0	0	0
OTU_567	0	0	0	0	0	24	0	0	0	0	0	0	0	0	0	0	0	0	0	0	0	0	0	0	0	0	0	0	0	0	0	0	4	0	0	0	0	0	0	0	0	0	0	0	0	0	0	0	0
OTU_252	0	0	0	0	0	6	0	133	0	0	0	0	0	0	0	0	0	0	0	0	0	0	0	0	0	0	0	0	0	0	0	0	0	0	0	0	0	0	0	0	0	0	0	0	0	28	0	0	0
OTU_358	0	0	0	0	0	15	0	0	3	0	0	0	0	0	0	0	0	0	0	0	21	0	0	0	0	0	0	0	0	0	0	0	0	4	0	0	0	0	0	0	0	0	0	0	0	0	0	0	0
OTU_456	0	0	0	0	0	20	0	0	0	0	0	24	0	0	0	0	0	0	0	0	0	0	0	0	0	0	0	4	0	0	0	0	1	0	0	0	0	10	0	0	0	0	0	0	0	12	0	0	13
OTU_176	0	0	0	0	0	26	31	46	10	0	0	0	0	0	0	0	0	0	0	0	15	28	0	0	0	0	0	2	0	0	0	0	3	0	0	0	0	0	0	0	0	1	0	0	0	36	25	28	0
OTU_328	0	0	0	0	0	21	6	0	0	0	0	0	0	0	0	0	0	0	0	0	0	6	0	0	18	0	0	0	6	0	0	0	0	0	0	0	0	0	0	0	0	0	0	0	0	10	29	14	0
OTU_83	0	0	0	0	0	28	15	0	0	7	0	3	0	0	0	25	80	5	11	204	0	0	0	0	0	0	136	26	7	0	3	0	13	0	5	0	0	3	0	0	22	0	1	0	0	29	18	28	276
OTU_262	0	0	0	0	0	7	2	115	0	0	0	0	0	0	0	0	0	0	0	0	0	0	0	0	0	0	0	1	0	0	0	0	0	0	0	0	0	0	0	0	0	0	0	0	0	2	28	0	0
OTU_627	0	0	0	0	0	9	0	9	0	0	0	0	0	0	0	0	0	0	0	0	0	0	0	0	9	0	3	0	0	0	0	0	0	0	0	0	0	0	0	0	0	0	0	0	0	1	0	4	0
OTU_503	0	0	0	0	0	6	1	1	0	0	0	0	0	0	0	0	0	1	0	0	0	0	0	0	0	0	0	0	0	0	0	0	0	0	0	0	0	0	2	0	0	0	0	0	0	0	0	1	0
OTU_177	0	0	0	0	0	18	3	232	0	0	0	0	0	0	0	0	0	0	0	0	0	26	0	0	0	0	0	0	37	0	0	0	0	0	0	0	0	0	0	0	0	0	0	0	0	26	15	6	0
OTU_310	0	0	0	0	0	8	4	4	0	0	0	0	0	0	0	0	0	0	0	0	0	11	0	0	0	0	0	0	18	0	0	0	0	0	0	0	0	0	0	0	0	0	0	0	0	12	0	26	0
OTU_630	0	0	0	0	0	36	3	0	0	0	0	0	0	0	0	0	0	0	0	0	0	0	0	0	0	0	0	0	0	0	0	0	0	0	0	0	0	0	0	0	0	0	0	0	0	4	0	2	0
OTU_337	0	0	0	0	0	21	1	119	0	0	14	0	0	0	0	0	0	0	0	0	0	0	0	0	0	0	0	0	0	0	0	0	0	0	0	0	0	0	0	0	0	0	0	0	0	1	0	8	0
OTU_446	0	0	0	0	0	6	0	48	0	0	0	0	0	0	0	0	0	0	0	0	0	14	0	0	0	0	0	0	0	0	0	0	0	0	0	0	0	0	0	0	0	0	0	0	0	0	0	0	0
OTU_220	0	0	0	0	0	4	0	0	0	36	0	0	0	0	0	6	0	0	27	0	0	0	0	0	0	0	0	0	0	0	0	0	25	0	28	0	0	0	0	2	0	10	0	0	0	0	0	2	5
OTU_206	0	0	0	0	0	8	5	33	0	0	0	0	0	0	0	0	0	0	0	0	0	46	0	0	0	1	0	0	15	0	0	0	0	0	0	0	0	0	0	0	0	0	0	0	0	11	27	18	0
OTU_314	0	0	0	0	0	17	4	17	0	0	0	0	0	0	0	0	0	0	0	0	0	4	0	0	0	0	0	0	0	0	0	0	0	0	0	0	0	0	0	0	0	0	0	0	0	22	0	3	0
OTU_666	0	0	0	0	0	2	0	0	0	0	0	0	0	0	0	0	0	0	0	0	0	0	0	0	0	0	0	0	0	0	0	0	0	0	0	0	0	0	0	0	0	0	0	0	0	0	0	0	12
OTU_597	0	0	0	0	0	5	0	0	0	0	0	0	0	0	0	0	0	0	0	0	0	0	0	0	0	0	0	0	0	0	0	0	0	0	0	0	0	0	0	0	0	0	0	0	0	0	0	0	0
OTU_238	0	0	0	0	0	8	0	68	0	0	0	0	0	0	0	0	0	0	0	0	0	15	0	0	0	0	0	0	13	0	0	0	0	0	0	0	0	0	0	0	0	0	0	0	0	0	0	10	0
OTU_298	0	0	0	0	0	17	3	52	0	0	9	0	0	0	0	0	0	0	0	0	0	1	0	0	0	0	0	0	0	0	0	0	0	0	0	0	0	0	0	0	0	0	0	0	0	0	0	0	0
OTU_106	0	0	0	0	0	5	12	0	0	0	0	0	0	0	0	0	18	0	0	0	0	0	0	0	0	0	89	0	0	0	22	0	0	0	0	0	0	0	297	7	37	0	0	145	0	6	0	7	0
OTU_303	0	0	0	0	0	13	8	243	0	0	0	0	0	0	0	0	0	0	0	0	0	0	0	0	0	0	0	0	0	0	0	0	2	0	0	0	0	0	0	0	0	0	0	0	0	2	40	5	0
OTU_118	0	0	0	0	0	8	19	51	0	0	22	24	0	0	0	0	0	18	0	10	0	31	0	0	0	77	0	22	0	0	0	3	0	0	0	0	0	66	0	1	0	5	0	0	7	238	17	46	24
OTU_515	0	0	0	0	0	5	0	26	0	0	0	0	0	191	299	0	3	6	0	20	1	0	0	0	0	2	0	84	0	0	0	1	0	1	0	6	701	0	1	0	0	0	9	0	7	0	2	9	93
OTU_267	0	0	0	0	0	4	0	38	0	0	0	0	0	0	0	0	0	0	0	0	0	17	0	0	0	0	0	1	13	0	0	0	0	0	0	0	0	0	0	0	0	0	0	0	0	22	0	4	0
OTU_221	0	0	0	0	0	4	0	2	0	22	1	0	1	0	348	0	0	0	0	0	121	0	0	0	1	0	2	0	0	282	0	6	0	53	0	0	142	0	0	0	5	59	0	0	1	2	0	0	8
OTU_255	0	0	0	0	0	6	0	0	0	15	0	6	3	0	0	0	0	17	0	10	0	0	0	0	0	0	6	16	0	0	0	2	0	0	0	0	0	4	0	0	16	0	14	0	0	0	0	0	15
OTU_655	0	0	0	0	0	1	0	4	0	0	0	0	0	0	0	0	0	0	0	0	0	0	0	0	0	0	0	1	13	0	0	0	0	6	0	0	0	0	0	0	0	0	0	0	0	0	0	0	0
OTU_732	0	0	0	0	0	1	9	0	0	0	0	0	0	0	0	0	0	0	0	0	0	0	0	0	0	0	0	0	0	0	0	0	0	0	0	0	0	0	0	0	0	0	0	0	0	0	0	5	0
OTU_210	0	0	0	0	0	10	0	0	0	0	0	0	0	0	0	0	0	22	0	8	0	0	0	0	0	62	0	0	9	0	0	0	0	0	0	0	0	0	0	0	0	0	0	0	10	43	0	18	47
OTU_409	0	0	0	0	0	8	3	15	0	0	0	0	0	0	0	0	0	0	0	0	0	0	0	0	0	0	0	0	0	0	0	0	0	0	0	0	0	0	0	0	0	0	0	0	0	0	29	1	0
OTU_660	0	0	0	0	0	4	2	0	0	0	1	0	0	0	0	0	0	0	0	0	0	0	0	0	0	0	0	0	0	0	0	0	0	0	0	9	0	0	0	0	0	0	0	0	0	0	0	0	0
OTU_332	0	0	0	0	0	5	0	9	0	0	0	0	0	0	0	0	0	0	0	0	0	0	0	0	0	0	0	0	6	0	0	0	0	0	0	0	0	0	0	0	0	0	0	0	0	0	21	0	0
OTU_315	0	0	0	0	0	1	3	8	0	0	0	0	0	226	324	0	0	0	0	0	1	0	0	0	0	0	0	0	0	0	0	0	0	8	1	0	454	0	3	0	2	0	0	0	0	12	0	6	0
OTU_539	0	0	0	0	0	4	5	18	0	0	0	0	0	0	0	0	0	0	0	0	0	0	0	0	0	0	0	0	0	0	0	0	0	0	0	0	0	0	0	0	0	0	0	0	0	0	0	12	0
OTU_635	0	0	0	0	0	5	2	16	0	0	0	0	0	0	0	0	0	0	0	0	0	0	0	0	0	0	0	0	8	0	0	0	0	0	0	0	0	0	0	0	0	0	0	0	0	23	0	9	0
OTU_749	0	0	0	0	0	3	1	0	1	0	0	0	1	0	0	0	0	0	0	0	17	0	0	0	17	1	0	0	0	0	0	0	0	0	0	0	1	0	0	0	0	12	0	0	0	0	0	0	0
OTU_458	0	0	0	0	0	3	5	0	0	0	0	0	0	0	1	0	0	0	0	0	0	6	0	0	0	0	0	0	0	0	0	0	0	0	0	0	0	0	0	0	0	0	0	0	0	2	10	10	0
OTU_181	0	0	0	0	0	1	4	19	0	3	0	0	0	0	0	0	0	0	7	0	12	0	0	0	0	0	0	0	8	770	0	0	0	1	35	40	0	0	0	0	0	0	5	0	0	10	0	9	0
OTU_522	0	0	0	0	0	1	0	0	0	0	0	0	2	0	0	0	0	0	0	0	8	0	0	0	0	0	0	0	0	0	0	7	0	8	0	0	0	0	0	0	0	3	0	0	0	0	0	0	0
OTU_345	0	0	0	0	0	0	24	0	0	0	0	0	0	0	0	0	0	0	0	0	0	0	0	0	0	0	0	0	0	0	0	0	0	0	0	12	0	0	0	0	0	0	0	0	0	10	0	18	0
OTU_423	0	0	0	0	0	0	19	14	1	0	0	0	0	0	1	0	0	0	0	0	0	5	0	1	0	1	0	1	0	0	0	0	0	0	0	0	0	0	1	0	1	0	0	0	0	0	0	28	0
OTU_727	0	0	0	0	0	0	9	0	0	0	0	0	0	0	0	0	0	0	0	0	0	0	0	0	0	0	0	0	0	0	0	0	0	0	0	0	0	0	0	0	0	0	0	0	0	0	0	0	0
OTU_410	0	0	0	0	0	0	15	0	0	0	0	0	0	0	0	0	0	0	0	0	0	0	0	0	0	0	0	0	0	0	0	0	0	0	0	0	0	0	0	0	0	0	0	0	0	0	0	20	0
OTU_568	0	0	0	0	0	0	2	0	0	0	0	0	0	0	0	0	0	0	0	0	0	0	0	0	0	0	0	0	0	0	0	0	0	0	0	0	0	0	0	0	0	0	0	0	0	2	23	2	0
OTU_347	0	0	0	0	0	0	6	17	0	0	0	0	0	0	0	0	0	0	0	0	0	0	0	0	0	0	3	0	22	0	0	0	0	0	0	0	0	0	0	0	0	0	0	0	0	12	31	6	0
OTU_404	0	0	0	0	0	0	5	0	0	0	0	0	0	0	0	6	0	12	0	24	0	0	0	0	0	0	0	2	0	0	0	0	0	0	0	0	0	0	0	0	0	0	0	0	0	0	0	0	0
OTU_816	0	0	0	0	0	0	2	5	0	0	0	0	0	0	0	0	0	0	0	0	0	13	0	0	0	0	0	0	0	0	0	0	0	0	0	0	0	0	0	0	0	0	0	0	0	0	0	0	0
OTU_371	0	0	0	0	0	0	3	0	0	0	0	0	0	0	0	0	0	0	0	45	0	0	0	0	0	0	0	1	0	0	0	0	0	0	0	0	85	0	0	0	0	0	0	0	0	0	0	0	11
OTU_234	0	0	0	0	0	0	4	0	0	10	0	0	0	0	105	0	0	0	2	0	0	0	0	0	0	0	0	0	0	0	0	0	0	0	0	25	0	0	0	0	0	0	0	0	0	0	0	0	0
OTU_377	0	0	0	0	0	0	2	0	0	0	0	0	0	0	0	0	0	0	0	0	0	0	0	0	0	9	0	0	0	0	0	0	3	0	9	40	0	0	0	0	0	0	0	0	0	5	0	0	0
OTU_338	0	0	0	0	0	0	2	0	0	2	17	0	0	0	0	0	0	0	0	0	0	0	0	0	0	1	0	7	0	0	8	0	0	0	0	3	0	0	0	0	1	0	6	0	0	0	0	5	11
OTU_462	0	0	0	0	0	0	3	66	0	0	0	0	0	0	0	0	0	0	0	0	0	0	0	0	0	0	0	0	0	0	0	0	0	0	0	0	0	0	0	0	0	0	0	0	0	3	0	2	0
OTU_282	0	0	0	0	0	0	3	0	2	0	0	0	0	0	0	0	0	0	0	0	11	0	0	0	0	0	0	8	0	0	0	0	0	8	20	0	38	11	0	0	0	0	0	0	0	0	0	0	0
OTU_1501	0	0	0	0	0	0	1	0	0	0	0	0	0	0	0	5	0	3	0	0	0	0	0	0	0	0	0	0	0	0	0	0	0	0	0	26	0	0	10	0	0	0	0	0	0	0	0	0	0
OTU_204	0	0	0	0	0	0	0	137	9	0	0	0	1	0	0	0	0	0	0	10	0	0	0	0	0	0	0	0	2	0	0	0	12	0	0	0	133	0	1	86	4	0	0	0	15	0	0	11	0
OTU_281	0	0	0	0	0	0	0	102	0	0	0	6	0	0	0	0	0	4	0	0	0	0	0	0	0	0	0	20	0	0	0	0	0	0	0	0	0	0	0	0	0	0	0	0	0	0	0	9	0
OTU_304	0	0	0	0	0	0	0	101	0	0	0	0	0	0	0	0	0	0	0	0	0	0	0	0	0	0	0	0	0	0	0	0	0	0	0	0	0	0	0	0	0	0	0	0	0	0	0	0	0
OTU_284	0	0	0	0	0	0	0	137	0	0	0	0	0	0	0	0	0	0	0	0	0	0	0	0	0	0	0	0	0	0	0	0	0	0	0	0	0	0	0	0	0	0	0	0	0	0	0	0	0
OTU_187	0	0	0	0	0	0	0	52	0	0	377	23	0	0	0	0	0	0	0	7	0	15	0	0	0	36	0	3	0	0	0	0	0	0	0	0	0	4	9	2	0	0	45	0	0	45	0	0	240
OTU_291	0	0	0	0	0	0	0	126	0	0	0	0	0	0	0	0	0	0	0	0	0	0	0	0	0	0	0	0	0	0	0	0	0	0	0	0	0	0	0	0	0	0	0	0	0	0	0	0	0
OTU_237	0	0	0	0	0	0	0	76	0	0	0	0	0	0	0	0	0	0	0	0	0	0	0	0	0	0	0	0	0	0	0	0	0	0	0	9	0	0	0	0	0	0	0	0	0	0	0	0	0
OTU_292	0	0	0	0	0	0	0	88	0	0	0	0	0	0	0	0	0	0	0	0	0	0	0	0	0	0	0	0	0	0	0	0	0	0	0	0	0	0	0	0	0	0	0	0	0	0	0	0	0
OTU_249	0	0	0	0	0	0	0	179	0	0	6	0	0	0	0	0	0	0	0	0	0	0	0	0	0	0	0	0	0	0	0	0	0	0	0	0	0	0	0	0	0	0	0	0	0	0	0	0	0
OTU_325	0	0	0	0	0	0	0	71	0	0	10	0	0	0	0	0	0	0	0	0	0	0	0	0	0	0	0	0	0	0	0	0	0	0	0	0	0	0	0	0	0	0	0	0	0	0	0	0	0
OTU_245	0	0	0	0	0	0	0	50	0	0	0	0	0	1	0	0	0	0	0	0	0	0	0	0	0	0	0	0	0	0	0	0	0	0	0	0	0	0	0	0	1	0	0	0	0	2	0	0	0
OTU_518	0	0	0	0	0	0	0	50	0	0	0	0	0	0	0	0	0	0	0	0	0	0	0	0	0	0	0	0	0	0	0	0	0	0	0	0	0	0	0	0	0	0	0	0	0	0	0	0	0
OTU_242	0	0	0	0	0	0	0	38	0	0	0	0	0	0	0	0	0	0	0	0	60	12	0	0	0	0	0	0	0	0	0	0	0	0	0	0	0	0	0	0	0	0	0	0	0	0	0	8	0
OTU_330	0	0	0	0	0	0	0	98	0	0	0	0	0	0	0	0	0	0	0	0	0	0	0	0	0	0	0	0	0	0	0	0	0	0	0	0	0	0	0	0	0	0	0	0	0	5	37	0	0
OTU_548	0	0	0	0	0	0	0	61	0	0	3	0	0	0	0	0	0	0	0	0	0	0	0	0	0	0	0	0	0	0	0	0	0	0	0	0	0	0	0	0	0	0	0	0	0	0	0	0	0
OTU_443	0	0	0	0	0	0	0	36	0	0	0	0	0	0	0	0	0	0	0	0	0	0	0	0	1	1	0	0	0	0	2	0	0	0	0	0	0	0	1	0	1	0	0	0	0	8	0	17	0
OTU_412	0	0	0	0	0	0	0	65	1	0	0	0	0	0	0	0	0	0	0	0	0	6	0	0	0	0	0	0	0	0	0	0	0	0	0	0	0	0	0	0	0	0	0	0	0	0	0	2	0
OTU_340	0	0	0	0	0	0	0	69	0	0	0	0	0	0	0	0	0	0	0	0	0	0	0	0	0	0	0	0	0	0	0	0	0	0	0	0	0	0	0	0	0	0	0	0	0	0	0	0	0
OTU_452	0	0	0	0	0	0	0	24	0	0	0	0	0	0	0	0	0	0	0	1	0	13	0	0	0	0	0	0	0	0	0	0	0	0	0	0	0	0	0	0	0	0	0	0	0	0	0	0	0
OTU_440	0	0	0	0	0	0	0	60	0	0	0	0	0	0	0	0	0	0	0	0	0	0	0	1	37	0	0	0	10	0	0	0	0	0	0	0	0	0	0	0	0	0	0	0	0	8	0	0	0
OTU_279	0	0	0	0	0	0	0	20	1	0	0	0	0	0	0	0	0	0	0	0	0	0	0	0	0	0	0	0	0	132	0	0	0	0	0	0	5	0	0	0	0	0	0	0	0	0	0	0	0
OTU_193	0	0	0	0	0	0	0	4	0	0	0	0	0	0	0	0	28	0	0	8	0	0	0	4	0	0	67	0	0	0	0	0	0	0	0	0	0	5	0	0	68	0	0	0	0	0	7	2	34
OTU_628	0	0	0	0	0	0	0	7	0	0	0	0	0	0	0	0	0	0	0	0	0	0	0	0	0	0	0	0	0	0	0	0	0	0	1	0	0	0	0	0	0	0	0	0	0	0	0	16	0
OTU_450	0	0	0	0	0	0	0	36	0	0	0	0	0	0	0	0	0	0	0	0	0	0	0	0	0	0	0	0	0	0	0	0	0	0	0	0	0	0	0	0	0	0	0	0	0	0	0	0	0
OTU_534	0	0	0	0	0	0	0	4	0	0	0	0	0	0	0	0	0	0	0	0	0	0	0	0	0	0	0	0	0	0	0	0	0	0	0	0	0	0	0	0	0	0	0	0	0	0	0	0	0
OTU_241	0	0	0	0	0	0	0	10	1	0	0	3	0	0	0	0	28	0	0	5	0	0	1	0	0	0	142	26	0	0	6	0	9	0	0	0	0	0	3	0	35	0	0	0	0	10	0	0	0
OTU_375	0	0	0	0	0	0	0	3	10	0	0	0	0	0	0	0	0	0	0	0	2	0	0	0	0	0	0	0	0	0	0	0	0	32	0	0	0	4	0	0	0	0	0	0	0	0	1	0	0
OTU_520	0	0	0	0	0	0	0	8	0	0	0	0	0	0	0	0	0	0	0	0	0	0	0	0	0	0	0	0	0	0	0	0	0	0	0	0	0	0	0	0	0	0	0	0	0	0	0	17	0
OTU_111	0	0	0	0	0	0	0	9	0	0	0	0	0	0	568	0	0	0	0	0	0	0	0	2	40	9	0	0	29	0	0	0	2	0	0	31	0	0	0	0	0	0	0	3	0	0	13	0	1
OTU_747	0	0	0	0	0	0	0	1	0	3	0	0	0	0	27	0	0	0	0	0	1	0	0	0	0	4	1	0	9	36	0	0	0	1	2	1	2	1	0	5	0	0	0	0	0	0	0	0	0
OTU_1066	0	0	0	0	0	0	0	1	0	0	0	0	0	0	0	0	0	0	0	0	0	0	0	0	0	0	0	0	0	0	0	0	0	0	0	26	14	0	0	0	0	5	0	0	0	0	0	0	0
OTU_1869	0	0	0	0	0	0	0	4	0	0	0	0	0	0	0	0	0	1	0	0	0	0	0	0	0	0	0	22	0	0	0	0	0	0	0	0	0	0	0	0	0	0	0	0	0	0	0	0	3
OTU_48	0	0	0	0	0	0	0	1	0	0	2	0	0	0	0	0	1860	0	0	1046	0	0	0	8	0	8	0	0	0	0	0	0	0	0	0	0	0	0	0	0	0	0	54	0	21	0	11	0	143
OTU_396	0	0	0	0	0	0	0	0	13	0	0	0	0	0	0	0	0	0	0	0	2	0	0	0	0	0	0	0	0	0	0	0	0	0	0	0	0	0	0	0	0	0	0	0	0	0	0	0	0
OTU_369	0	0	0	0	0	0	0	0	16	0	0	0	0	0	0	0	0	0	0	0	37	0	1	0	0	0	0	0	0	0	0	0	0	3	0	0	0	0	0	0	0	0	0	0	0	0	0	0	0
OTU_575	0	0	0	0	0	0	0	0	53	0	0	0	0	0	0	0	0	0	0	0	0	0	0	0	0	0	0	0	0	0	0	0	0	2	0	5	0	0	0	0	0	17	0	0	0	0	0	0	0
OTU_379	0	0	0	0	0	0	0	0	5	0	0	0	0	0	0	0	0	0	0	0	13	0	0	0	0	0	0	0	0	0	0	7	0	2	0	0	0	0	0	0	0	7	0	0	0	0	0	0	0
OTU_98	0	0	0	0	0	0	0	0	5	0	0	0	1	0	0	0	0	0	0	0	38	0	0	0	0	0	0	0	0	0	0	0	0	735	2	0	0	0	0	0	0	1	0	0	0	0	0	0	0
OTU_307	0	0	0	0	0	0	0	0	3	0	0	0	0	0	0	0	0	0	0	0	40	0	0	0	0	0	0	0	0	0	0	0	0	1	0	0	0	0	0	0	12	0	0	0	0	0	0	0	0
OTU_797	0	0	0	0	0	0	0	0	31	0	0	0	2	0	0	0	0	0	0	0	4	0	0	0	0	0	0	0	0	0	0	0	0	0	4	3	0	0	0	0	0	3	0	0	0	0	0	0	0
OTU_211	0	0	0	0	0	0	0	0	10	0	0	0	0	0	0	0	0	0	1	0	1	0	0	0	0	0	0	0	0	263	0	0	0	1	0	0	0	0	0	0	0	0	0	0	0	0	0	0	0
OTU_166	0	0	0	0	0	0	0	0	10	0	0	0	0	1	305	0	0	0	0	0	6	0	0	0	0	0	0	0	0	0	0	0	0	0	0	0	0	0	0	0	0	0	0	0	0	0	0	0	0
OTU_670	0	0	0	0	0	0	0	0	1	0	0	0	0	0	0	0	0	0	0	0	12	0	0	0	0	0	0	0	0	0	0	0	0	0	0	0	0	0	0	0	0	0	0	0	0	0	0	0	0
OTU_321	0	0	0	0	0	0	0	0	1	0	0	0	1	0	0	0	0	0	0	0	9	0	0	0	0	0	0	0	0	0	0	2	0	134	0	0	0	0	0	0	0	3	0	0	0	0	0	0	0
OTU_1306	0	0	0	0	0	0	0	0	2	0	0	0	0	0	0	0	0	0	0	0	4	0	0	0	0	0	0	0	0	0	0	7	0	0	0	0	0	0	0	0	0	0	0	0	0	0	0	0	0
OTU_272	0	0	0	0	0	0	0	0	3	0	0	0	0	0	0	0	0	0	0	0	6	0	0	0	0	0	0	0	0	0	0	6	0	107	0	0	0	0	0	0	0	0	0	0	0	0	0	0	0
OTU_414	0	0	0	0	0	0	0	0	6	0	0	0	5	0	0	0	0	0	0	0	0	0	1	0	0	0	0	0	0	0	0	0	0	0	0	0	0	0	6	9	0	0	0	0	0	0	0	0	0
OTU_558	0	0	0	0	0	0	0	0	1	0	0	0	2	0	0	0	0	0	0	0	0	0	0	0	0	0	0	0	0	0	0	0	0	1	0	0	0	0	0	0	0	11	0	0	0	0	0	0	0
OTU_656	0	0	0	0	0	0	0	0	6	0	0	0	0	0	0	0	0	0	0	0	2	0	0	0	0	0	0	0	0	0	0	0	0	1	0	0	0	0	0	0	0	14	0	0	0	0	0	0	0
OTU_920	0	0	0	0	0	0	0	0	3	0	0	0	0	0	0	0	0	0	0	0	10	0	0	0	0	0	0	0	0	0	0	0	0	0	0	0	0	0	0	0	0	9	0	0	0	0	0	0	0
OTU_400	0	0	0	0	0	0	0	0	1	0	0	0	0	0	0	0	0	0	0	0	8	0	0	0	0	0	0	0	0	0	0	0	0	7	0	0	0	19	0	0	0	8	1	0	0	0	0	0	0
OTU_359	0	0	0	0	0	0	0	0	2	0	0	0	0	0	0	0	0	0	0	0	0	0	0	0	0	0	1	0	0	0	0	0	0	0	0	0	109	0	0	0	0	0	0	0	0	0	0	0	0
OTU_829	0	0	0	0	0	0	0	0	10	0	0	0	0	0	0	0	0	0	0	0	12	0	0	0	0	0	0	0	0	0	0	5	0	0	0	0	0	0	0	0	0	0	0	0	0	0	0	0	0
OTU_319	0	0	0	0	0	0	0	0	1	0	0	0	0	0	7	0	0	0	0	0	4	0	0	0	0	0	0	0	0	0	20	0	0	0	0	0	36	0	0	0	0	0	2	0	0	0	7	0	0
OTU_401	0	0	0	0	0	0	0	0	2	0	0	0	0	0	0	0	0	0	0	0	4	0	0	0	0	0	0	0	0	0	0	0	0	37	0	0	0	0	0	0	0	0	0	0	0	0	0	1	0
OTU_113	0	0	0	0	0	0	0	0	1	0	0	0	0	528	0	0	0	0	0	0	12	0	0	0	0	0	0	0	0	0	0	0	0	0	0	0	0	0	0	0	0	0	0	0	0	0	0	0	0
OTU_170	0	0	0	0	0	0	0	0	3	0	0	0	0	0	0	0	0	0	0	0	0	0	0	0	0	0	0	0	0	377	0	0	0	6	0	0	0	0	0	0	0	0	0	0	0	0	0	0	0
OTU_1168	0	0	0	0	0	0	0	0	1	0	0	0	0	0	0	0	0	12	0	0	0	0	0	0	0	0	0	0	0	0	0	0	0	0	0	0	0	0	0	0	0	0	0	0	0	0	0	0	0
OTU_301	0	0	0	0	0	0	0	0	2	0	0	0	0	0	0	0	0	0	0	0	1	0	0	0	0	0	0	0	0	0	0	0	0	46	0	0	35	0	0	0	0	1	0	0	0	0	0	0	0
OTU_305	0	0	0	0	0	0	0	0	1	0	0	0	0	0	0	0	0	0	0	0	0	0	0	0	0	0	0	0	0	0	0	0	0	60	0	0	0	0	0	0	0	0	0	0	0	0	0	0	0
OTU_202	0	0	0	0	0	0	0	0	1	0	0	0	0	0	0	0	0	4	0	221	0	0	0	0	0	0	0	0	0	0	0	0	0	0	0	0	0	0	0	0	0	0	0	0	0	0	0	0	0
OTU_226	0	0	0	0	0	0	0	0	2	0	0	0	2	0	0	0	0	0	0	0	19	0	0	0	0	0	0	0	0	0	0	0	0	117	0	0	0	0	0	0	0	0	0	0	0	0	53	0	0
OTU_251	0	0	0	0	0	0	0	0	1	0	0	0	0	0	145	0	0	0	0	0	2	0	0	0	0	0	0	0	0	0	0	0	0	2	0	0	0	0	0	0	0	0	0	0	0	0	0	0	0
OTU_201	0	0	0	0	0	0	0	0	1	0	0	0	1	0	0	0	0	0	0	0	0	0	0	0	0	0	0	0	0	0	0	0	0	129	0	0	0	0	0	0	0	0	0	0	0	0	0	0	0
OTU_543	0	0	0	0	0	0	0	0	1	0	0	0	0	0	0	0	0	0	0	0	7	0	0	0	0	0	0	0	0	0	0	0	0	7	8	9	0	0	0	0	0	0	0	0	0	0	0	0	0
OTU_809	0	0	0	0	0	0	0	0	1	0	0	0	0	0	0	0	0	0	0	0	0	0	0	0	0	0	0	0	0	0	0	0	0	0	0	0	0	0	0	0	0	0	0	0	0	0	0	0	0
OTU_194	0	0	0	0	0	0	0	0	1	0	0	5	0	0	0	0	0	0	0	0	38	0	0	0	0	0	0	0	0	0	0	7	6	6	14	0	77	3	0	0	0	0	2	0	0	4	50	3	0
OTU_203	0	0	0	0	0	0	0	0	1	0	0	0	2	0	263	0	0	0	0	0	6	0	0	0	0	0	0	0	0	0	0	0	0	0	0	0	0	0	0	0	0	0	0	0	0	0	0	0	0
OTU_169	0	0	0	0	0	0	0	0	1	0	0	0	0	314	0	0	0	2	0	0	1	0	0	0	0	0	0	0	0	39	0	0	0	40	0	0	60	0	0	0	0	18	0	0	0	0	0	0	0
OTU_739	0	0	0	0	0	0	0	0	1	0	0	0	0	0	0	0	0	0	0	0	0	0	0	0	0	0	0	0	0	0	0	0	0	29	0	0	0	2	0	0	0	0	0	0	0	0	0	0	0
OTU_250	0	0	0	0	0	0	0	0	1	0	0	0	0	0	114	0	0	0	0	0	0	0	0	0	0	0	0	0	0	0	0	0	0	0	0	0	0	0	0	0	0	0	0	0	0	0	0	0	0
OTU_1080	0	0	0	0	0	0	0	0	0	44	170	0	0	0	0	0	0	0	0	0	0	0	0	0	0	0	0	0	0	0	0	0	0	0	0	0	0	0	0	0	0	0	0	0	0	4	0	0	5
OTU_2254	0	0	0	0	0	0	0	0	0	39	0	0	0	1	1	0	0	0	0	0	2	0	0	0	0	0	0	0	0	480	0	0	0	3	0	6	37	0	0	0	0	0	0	0	0	0	0	0	0
OTU_696	0	0	0	0	0	0	0	0	0	34	0	0	0	0	0	0	0	0	0	0	0	0	0	0	0	0	0	0	0	0	0	0	0	0	0	15	0	0	0	0	0	0	0	0	0	0	0	0	0
OTU_686	0	0	0	0	0	0	0	0	0	7	0	0	0	0	0	0	0	0	0	0	0	0	0	0	0	0	0	0	0	1	0	0	0	0	0	0	0	0	0	0	0	0	0	0	0	0	30	0	0
OTU_142	0	0	0	0	0	0	0	0	0	17	35	0	0	0	0	7	37	0	0	2	0	0	0	0	0	0	40	0	0	0	0	0	0	0	0	0	0	0	268	7	14	0	0	0	0	19	0	0	1
OTU_457	0	0	0	0	0	0	0	0	0	7	0	0	0	0	0	0	0	0	0	0	0	0	0	0	0	0	0	0	0	0	0	0	0	0	0	0	75	0	0	0	0	0	0	0	0	0	0	1	0
OTU_188	0	0	0	0	0	0	0	0	0	0	113	5	0	0	0	0	0	9	0	12	0	0	0	18	0	2	0	4	0	0	0	0	2	0	0	0	0	0	0	0	0	0	77	0	0	0	0	0	31
OTU_101	0	0	0	0	0	0	0	0	0	0	2	0	0	0	395	0	0	0	0	0	0	0	0	0	0	0	0	0	0	0	15	0	3	1	19	0	319	0	0	0	0	0	0	0	0	7	0	0	13
OTU_198	0	0	0	0	0	0	0	0	0	0	17	0	0	0	0	0	5	0	0	9	0	0	0	1	0	12	5	0	0	0	0	0	0	0	0	0	0	32	2	0	0	0	135	0	8	0	0	0	52
OTU_76	0	0	0	0	0	0	0	0	0	0	3	0	0	391	0	0	0	0	0	0	0	0	0	0	12	0	0	0	0	0	0	0	4	0	0	0	492	0	0	0	0	0	0	0	0	0	0	0	0
OTU_133	0	0	0	0	0	0	0	0	0	0	0	210	0	0	0	0	0	0	0	1	0	0	0	0	0	195	0	90	0	0	0	0	0	0	0	0	0	0	0	0	0	0	0	0	0	0	0	0	70
OTU_191	0	0	0	0	0	0	0	0	0	0	0	36	0	0	0	0	0	0	0	258	0	0	0	0	0	0	0	0	0	0	0	0	5	0	0	0	0	0	0	0	0	0	0	0	0	0	0	11	2
OTU_553	0	0	0	0	0	0	0	0	0	0	0	14	0	0	0	0	0	0	0	0	0	0	0	0	0	0	0	0	0	0	0	0	0	0	0	0	0	0	0	0	0	0	0	0	0	0	0	0	0
OTU_123	0	0	0	0	0	0	0	0	0	0	0	10	0	0	0	0	0	2	0	135	0	0	0	0	0	92	0	260	0	0	0	0	0	0	0	0	0	0	0	0	0	0	1	0	0	0	0	0	25
OTU_155	0	0	0	0	0	0	0	0	0	0	0	12	0	0	0	16	63	0	0	9	0	0	3	0	28	0	163	11	0	0	23	0	0	0	0	15	0	0	2	0	23	0	0	85	0	0	0	0	0
OTU_290	0	0	0	0	0	0	0	0	0	0	0	6	0	0	0	0	0	0	0	0	0	0	0	0	0	0	67	0	0	0	0	0	0	0	0	0	0	3	0	0	32	0	0	0	0	0	0	0	0
OTU_233	0	0	0	0	0	0	0	0	0	0	0	5	0	0	167	0	0	0	0	0	0	0	0	0	0	0	0	0	0	0	0	0	0	0	0	0	0	0	0	0	0	0	0	0	0	0	0	0	0
OTU_416	0	0	0	0	0	0	0	0	0	0	0	0	2	0	0	0	0	0	0	0	5	0	0	0	0	0	0	0	0	0	0	0	0	6	0	0	0	0	0	0	0	15	0	0	0	0	0	0	0
OTU_378	0	0	0	0	0	0	0	0	0	0	0	0	1	0	0	0	0	0	0	0	0	0	0	0	0	0	0	0	0	0	0	0	0	33	0	0	0	0	0	0	0	11	0	0	0	0	0	0	0
OTU_591	0	0	0	0	0	0	0	0	0	0	0	0	1	0	0	0	0	0	0	0	0	0	0	0	0	4	0	0	0	0	0	0	0	0	6	10	0	0	0	0	0	0	0	0	0	0	0	0	0
OTU_643	0	0	0	0	0	0	0	0	0	0	0	0	1	0	0	0	0	0	5	0	2	0	0	0	0	0	0	0	0	0	0	0	0	26	0	0	0	0	0	0	0	0	0	0	0	0	0	0	0
OTU_334	0	0	0	0	0	0	0	0	0	0	0	0	2	0	0	0	0	0	0	0	0	0	0	0	0	0	0	0	0	0	0	0	0	54	2	0	0	0	0	0	0	0	0	0	0	0	0	0	0
OTU_147	0	0	0	0	0	0	0	0	0	0	0	0	2	279	1	0	0	0	0	0	0	0	0	0	0	0	0	0	0	0	2	0	0	0	0	0	727	0	0	0	0	0	0	0	0	0	0	0	0
OTU_288	0	0	0	0	0	0	0	0	0	0	0	0	1	0	0	0	0	0	0	0	21	0	0	0	0	0	0	0	0	0	0	0	0	25	0	0	0	0	0	0	0	25	3	0	0	0	0	0	0
OTU_63	0	0	0	0	0	0	0	0	0	0	0	0	1	0	1262	0	0	0	0	0	7	0	0	0	0	0	0	0	0	0	0	0	0	0	0	0	168	0	0	0	0	0	0	0	0	0	0	0	0
OTU_30	0	0	0	0	0	0	0	0	0	0	0	0	0	2233	897	32	7	0	42	0	51	0	0	0	0	0	31	0	0	1872	25	12	2	15	47	0	631	2	2	3	23	21	0	0	0	0	0	4	0
OTU_108	0	0	0	0	0	0	0	0	0	0	0	0	0	802	0	0	0	0	0	0	0	0	0	0	0	0	0	0	7	0	0	0	0	0	29	5	2	0	0	0	0	0	0	0	0	1	0	0	0
OTU_93	0	0	0	0	0	0	0	0	0	0	0	0	0	791	0	0	0	0	0	0	0	0	0	0	0	0	0	0	0	0	0	0	0	0	0	0	0	0	0	0	0	0	0	0	0	0	0	0	0
OTU_114	0	0	0	0	0	0	0	0	0	0	0	0	0	627	0	0	0	0	4	0	0	0	0	0	0	0	0	0	0	0	0	0	0	0	0	0	0	0	0	0	0	0	0	0	0	0	0	0	0
OTU_125	0	0	0	0	0	0	0	0	0	0	0	0	0	570	0	0	0	0	0	0	0	0	0	0	0	0	0	0	0	0	0	0	0	0	0	0	0	0	0	0	0	0	0	0	0	0	0	0	0
OTU_87	0	0	0	0	0	0	0	0	0	0	0	0	0	474	359	0	0	0	0	0	0	0	0	0	0	0	0	0	0	0	0	0	0	0	0	0	0	0	0	0	0	0	0	0	0	0	0	0	0
OTU_1373	0	0	0	0	0	0	0	0	0	0	0	0	0	501	625	0	0	0	0	0	0	0	0	0	0	0	0	0	0	0	0	0	0	0	0	24	31	0	0	0	0	0	0	0	0	0	0	0	0
OTU_137	0	0	0	0	0	0	0	0	0	0	0	0	0	484	0	0	0	0	0	0	0	0	0	0	0	0	0	0	0	0	0	0	0	0	0	0	25	0	0	0	0	0	0	0	0	0	0	0	0
OTU_140	0	0	0	0	0	0	0	0	0	0	0	0	0	357	0	0	0	0	0	0	0	0	0	0	0	0	0	0	0	0	0	0	0	0	0	0	0	0	0	0	0	0	0	0	0	0	0	0	0
OTU_165	0	0	0	0	0	0	0	0	0	0	0	0	0	370	0	0	0	0	0	0	0	0	0	0	0	0	0	0	0	0	0	0	0	0	0	0	18	0	0	0	0	0	0	0	0	0	0	0	0
OTU_189	0	0	0	0	0	0	0	0	0	0	0	0	0	223	0	0	0	0	0	0	0	0	0	0	0	0	9	0	0	0	0	0	1	0	0	0	0	0	0	0	0	0	0	0	0	0	0	0	0
OTU_163	0	0	0	0	0	0	0	0	0	0	0	0	0	275	0	0	0	0	0	0	5	0	0	0	0	0	0	0	0	144	0	0	0	0	5	0	52	0	0	0	0	5	0	0	0	0	0	0	0
OTU_239	0	0	0	0	0	0	0	0	0	0	0	0	0	221	0	0	0	0	0	0	0	0	0	0	0	0	0	0	0	0	0	0	0	0	0	0	0	0	0	0	0	0	0	0	0	0	0	0	0
OTU_231	0	0	0	0	0	0	0	0	0	0	0	0	0	221	0	0	0	0	0	0	0	0	0	0	0	0	0	0	0	0	0	0	0	0	0	0	0	0	0	0	0	0	0	0	0	0	0	0	0
OTU_196	0	0	0	0	0	0	0	0	0	0	0	0	0	200	123	0	0	0	0	0	0	0	0	0	0	0	0	0	0	0	4	0	1	0	0	11	0	0	0	0	0	0	0	0	0	0	0	0	0
OTU_268	0	0	0	0	0	0	0	0	0	0	0	0	0	162	0	0	0	0	0	0	0	0	0	0	0	0	0	0	0	0	0	0	0	0	0	0	0	0	0	0	0	0	0	0	0	0	0	0	0
OTU_277	0	0	0	0	0	0	0	0	0	0	0	0	0	137	0	0	2	0	0	0	0	0	0	0	0	0	0	0	0	0	0	0	0	0	0	0	0	0	0	0	0	0	0	0	0	0	0	0	0
OTU_302	0	0	0	0	0	0	0	0	0	0	0	0	0	108	51	0	0	0	0	0	0	0	0	0	0	0	0	0	0	0	0	0	0	0	0	0	0	0	0	0	0	0	0	0	0	0	0	0	0
OTU_260	0	0	0	0	0	0	0	0	0	0	0	0	0	96	0	0	0	0	0	0	0	0	0	0	0	0	0	0	11	0	0	0	0	0	0	23	0	0	0	0	0	0	0	0	0	0	0	0	0
OTU_324	0	0	0	0	0	0	0	0	0	0	0	0	0	5	191	0	0	0	0	0	11	0	0	0	0	0	0	0	0	0	0	0	8	0	7	0	58	0	0	0	0	0	0	0	0	0	0	0	0
OTU_159	0	0	0	0	0	0	0	0	0	0	0	0	0	1	315	0	0	0	0	0	0	13	0	0	0	0	0	3	0	315	0	0	0	0	0	0	0	2	0	0	0	0	0	0	0	6	0	0	1
OTU_85	0	0	0	0	0	0	0	0	0	0	0	0	0	0	757	0	0	0	0	0	0	0	0	0	0	0	0	0	0	0	0	0	0	0	0	0	0	0	0	0	0	0	0	0	0	0	0	0	0
OTU_1140	0	0	0	0	0	0	0	0	0	0	0	0	0	0	299	0	0	0	0	0	0	0	0	0	0	0	0	0	0	0	0	0	0	0	0	0	30	0	0	0	0	0	0	0	0	0	0	0	0
OTU_139	0	0	0	0	0	0	0	0	0	0	0	0	0	0	719	0	0	0	0	0	0	0	0	0	0	0	0	0	0	0	0	0	0	0	0	0	60	0	0	0	0	0	0	0	0	0	0	0	0
OTU_183	0	0	0	0	0	0	0	0	0	0	0	0	0	0	252	0	0	0	0	0	0	0	0	0	0	0	0	0	0	0	0	0	0	0	0	0	51	0	0	0	0	0	0	0	0	0	0	0	0
OTU_224	0	0	0	0	0	0	0	0	0	0	0	0	0	0	193	0	0	0	0	0	0	0	0	0	0	0	0	0	0	0	0	0	0	2	0	0	0	0	0	0	0	0	0	0	0	0	0	0	0
OTU_227	0	0	0	0	0	0	0	0	0	0	0	0	0	0	168	0	0	0	0	0	0	0	0	0	0	0	0	0	0	0	0	0	0	0	0	0	0	0	0	0	0	0	0	0	0	0	0	0	0
OTU_228	0	0	0	0	0	0	0	0	0	0	0	0	0	0	172	0	0	0	0	0	0	0	0	0	0	0	0	0	0	0	0	0	0	0	0	0	0	0	0	0	0	0	0	0	0	0	0	0	0
OTU_230	0	0	0	0	0	0	0	0	0	0	0	0	0	0	156	0	0	0	0	0	0	0	0	0	0	0	0	0	0	0	0	0	0	0	0	0	81	0	0	0	0	0	0	0	0	0	0	0	0
OTU_109	0	0	0	0	0	0	0	0	0	0	0	0	0	0	175	0	0	0	0	0	0	0	0	0	0	0	0	0	0	0	0	0	0	0	0	0	489	0	0	0	0	0	0	0	0	0	0	0	0
OTU_243	0	0	0	0	0	0	0	0	0	0	0	0	0	0	160	0	0	0	0	0	0	0	0	0	0	0	0	0	0	0	0	0	0	0	0	0	0	0	0	0	0	0	0	0	0	0	0	0	0
OTU_246	0	0	0	0	0	0	0	0	0	0	0	0	0	0	170	0	0	0	0	0	0	0	0	0	0	0	0	0	0	0	0	0	0	0	0	0	2	0	0	0	0	0	0	0	0	0	0	0	0
OTU_259	0	0	0	0	0	0	0	0	0	0	0	0	0	0	151	0	0	0	0	0	0	0	0	0	0	0	0	0	0	0	0	0	0	0	0	0	68	0	0	0	0	0	0	0	0	0	0	0	0
OTU_256	0	0	0	0	0	0	0	0	0	0	0	0	0	0	111	0	0	0	0	0	0	0	0	0	0	0	0	0	0	0	0	0	0	0	0	0	0	0	0	0	0	0	0	0	0	0	0	0	0
OTU_254	0	0	0	0	0	0	0	0	0	0	0	0	0	0	151	0	0	0	0	0	0	0	0	0	0	0	0	0	0	0	0	0	0	1	0	0	0	0	0	0	0	0	0	0	0	0	0	0	0
OTU_244	0	0	0	0	0	0	0	0	0	0	0	0	0	0	155	0	0	0	0	0	0	0	0	0	0	0	0	0	0	0	0	0	0	0	0	0	136	0	0	0	0	0	0	0	0	0	0	6	0
OTU_1499	0	0	0	0	0	0	0	0	0	0	0	0	0	0	131	0	0	0	0	0	0	0	0	0	0	0	0	0	0	0	0	0	0	0	0	0	423	0	0	0	0	0	4	0	0	0	0	0	0
OTU_336	0	0	0	0	0	0	0	0	0	0	0	0	0	0	87	0	0	0	0	0	0	0	0	0	0	0	0	0	0	0	0	0	0	0	0	0	0	0	0	0	0	0	0	0	0	0	0	0	0
OTU_295	0	0	0	0	0	0	0	0	0	0	0	0	0	0	72	0	0	0	0	0	17	0	0	0	0	0	0	0	0	0	0	0	0	10	0	0	0	0	0	0	0	25	0	0	0	0	0	0	0
OTU_335	0	0	0	0	0	0	0	0	0	0	0	0	0	0	77	0	0	0	0	0	0	0	0	0	0	0	0	0	0	0	0	0	4	0	0	0	0	0	0	0	0	0	0	0	0	0	0	0	0
OTU_545	0	0	0	0	0	0	0	0	0	0	0	0	0	0	0	6	0	0	0	0	0	0	0	0	0	0	0	4	15	0	0	0	0	0	0	0	0	0	0	0	0	0	0	0	0	0	0	0	0
OTU_493	0	0	0	0	0	0	0	0	0	0	0	0	0	0	0	4	0	0	26	0	0	0	0	0	0	0	0	0	0	0	0	0	0	0	0	0	0	0	0	4	0	0	0	0	0	0	0	0	0
OTU_286	0	0	0	0	0	0	0	0	0	0	0	0	0	0	0	6	0	0	0	0	0	0	1	0	0	0	0	0	0	0	0	0	0	0	0	0	101	0	23	105	0	0	0	0	0	0	0	0	0
OTU_430	0	0	0	0	0	0	0	0	0	0	0	0	0	0	0	2	0	0	0	0	0	0	0	0	0	0	0	0	0	0	0	0	0	0	0	0	0	0	5	0	0	0	0	0	0	0	0	0	0
OTU_223	0	0	0	0	0	0	0	0	0	0	0	0	0	0	0	0	12	0	0	0	0	0	0	0	0	0	85	0	0	0	36	0	2	0	0	0	0	0	0	0	55	0	0	0	0	0	0	0	0
OTU_509	0	0	0	0	0	0	0	0	0	0	0	0	0	0	0	0	2	0	20	0	0	0	1	0	0	0	9	0	0	0	0	0	0	0	0	0	0	0	26	0	13	0	0	0	0	0	0	0	10
OTU_309	0	0	0	0	0	0	0	0	0	0	0	0	0	0	0	0	5	0	14	0	0	0	0	0	0	0	7	0	0	0	25	16	5	0	0	0	0	0	0	0	0	1	0	0	0	0	0	0	0
OTU_789	0	0	0	0	0	0	0	0	0	0	0	0	0	0	0	0	5	0	0	0	0	0	0	0	0	0	0	0	0	0	0	0	0	0	10	0	0	0	0	0	0	0	0	0	0	0	0	0	4
OTU_471	0	0	0	0	0	0	0	0	0	0	0	0	0	0	0	0	0	11	0	11	0	0	0	0	0	0	0	0	0	0	0	0	0	0	0	0	0	0	0	0	0	0	0	0	0	0	0	0	3
OTU_649	0	0	0	0	0	0	0	0	0	0	0	0	0	0	0	0	0	11	0	0	0	0	0	4	0	0	0	0	0	0	0	0	0	0	0	0	0	0	0	0	0	0	0	0	0	0	0	0	0
OTU_940	0	0	0	0	0	0	0	0	0	0	0	0	0	0	0	0	0	8	0	0	0	0	0	0	0	0	0	0	0	0	0	0	0	0	0	41	0	0	0	1	0	0	0	0	0	0	0	0	0
OTU_754	0	0	0	0	0	0	0	0	0	0	0	0	0	0	0	0	0	11	0	0	0	0	0	10	0	0	0	0	0	0	0	0	0	0	0	0	0	0	0	0	0	0	0	0	0	0	0	0	0
OTU_306	0	0	0	0	0	0	0	0	0	0	0	0	0	0	0	0	0	0	28	0	0	0	0	0	0	0	0	0	0	0	0	0	0	0	44	0	0	0	0	0	0	0	0	0	0	0	0	0	0
OTU_2194	0	0	0	0	0	0	0	0	0	0	0	0	0	0	0	0	0	0	27	0	0	0	0	0	0	0	0	0	0	0	0	0	0	0	34	0	0	0	0	0	0	1	0	0	0	0	0	0	0
OTU_644	0	0	0	0	0	0	0	0	0	0	0	0	0	0	0	0	0	0	17	0	0	0	0	0	0	0	0	0	0	0	0	0	0	0	0	0	0	0	0	0	0	0	0	0	0	0	0	0	0
OTU_779	0	0	0	0	0	0	0	0	0	0	0	0	0	0	0	0	0	0	18	4	0	0	0	0	0	0	0	0	0	0	0	0	0	0	0	0	0	0	0	0	0	0	0	0	0	0	0	0	0
OTU_72	0	0	0	0	0	0	0	0	0	0	0	0	0	0	0	0	0	0	15	0	0	0	0	0	0	0	0	0	0	1048	0	0	0	0	0	0	0	0	0	0	0	0	0	0	0	0	0	0	0
OTU_852	0	0	0	0	0	0	0	0	0	0	0	0	0	0	0	0	0	0	22	0	0	0	0	0	0	0	0	0	0	0	0	0	0	0	0	0	0	0	0	0	0	0	0	0	0	0	0	0	0
OTU_541	0	0	0	0	0	0	0	0	0	0	0	0	0	0	0	0	0	0	9	0	23	0	1	0	0	0	0	0	0	0	0	7	0	8	13	0	0	0	0	0	0	2	0	0	0	0	0	0	0
OTU_1047	0	0	0	0	0	0	0	0	0	0	0	0	0	0	0	0	0	0	2	0	0	0	0	0	0	0	0	0	0	1	0	0	3	0	1	0	0	0	0	1	0	0	0	2	0	0	0	0	0
OTU_586	0	0	0	0	0	0	0	0	0	0	0	0	0	0	0	0	0	0	2	0	0	0	0	0	0	0	0	0	0	0	0	0	0	4	0	10	0	0	0	1	0	0	0	0	0	0	28	0	0
OTU_8	0	0	0	0	0	0	0	0	0	0	0	0	0	0	0	0	0	0	0	15277	0	0	0	1263	0	0	0	0	0	0	0	0	0	0	1	0	0	0	0	0	0	0	0	0	0	0	0	0	96
OTU_406	0	0	0	0	0	0	0	0	0	0	0	0	0	0	0	0	0	0	0	83	0	0	0	84	0	0	0	0	0	0	0	0	0	0	0	0	0	0	0	0	0	0	0	0	0	0	0	0	0
OTU_814	0	0	0	0	0	0	0	0	0	0	0	0	0	0	0	0	0	0	0	10	0	0	0	0	0	0	0	0	0	0	0	0	0	0	0	27	0	0	0	0	0	0	0	0	0	0	0	0	0
OTU_420	0	0	0	0	0	0	0	0	0	0	0	0	0	0	0	0	0	0	0	1	0	0	0	0	0	0	0	0	0	0	0	0	0	0	0	0	0	0	4	0	0	0	0	0	0	0	0	0	0
OTU_433	0	0	0	0	0	0	0	0	0	0	0	0	0	0	0	0	0	0	0	0	14	0	0	0	0	0	0	0	0	0	0	0	0	15	0	0	0	0	0	0	0	13	0	0	0	0	0	0	0
OTU_514	0	0	0	0	0	0	0	0	0	0	0	0	0	0	0	0	0	0	0	0	22	0	0	0	0	0	0	0	0	0	0	12	0	1	0	0	0	0	0	0	0	0	0	0	0	0	0	0	0
OTU_278	0	0	0	0	0	0	0	0	0	0	0	0	0	0	0	0	0	0	0	0	5	0	0	0	0	0	0	0	0	0	0	0	0	56	0	0	0	0	0	0	0	14	0	0	0	0	0	0	0
OTU_46	0	0	0	0	0	0	0	0	0	0	0	0	0	0	0	0	0	0	0	0	4	0	0	0	0	0	0	0	0	0	0	0	0	1	0	0	3944	0	0	0	0	0	0	0	0	0	0	0	0
OTU_97	0	0	0	0	0	0	0	0	0	0	0	0	0	0	0	0	0	0	0	0	4	0	0	0	0	0	0	0	0	759	0	0	0	0	0	0	0	0	0	0	0	15	0	0	0	0	0	0	0
OTU_1204	0	0	0	0	0	0	0	0	0	0	0	0	0	0	0	0	0	0	0	0	1	0	0	0	0	0	0	0	0	0	0	8	0	1	0	0	0	0	0	0	0	0	0	0	0	0	0	0	0
OTU_300	0	0	0	0	0	0	0	0	0	0	0	0	0	0	0	0	0	0	0	0	3	0	0	0	55	0	0	0	0	0	0	0	0	0	0	0	0	0	0	0	0	0	0	0	0	0	25	0	2
OTU_218	0	0	0	0	0	0	0	0	0	0	0	0	0	0	0	0	0	0	0	0	1	0	0	0	0	0	0	0	0	186	0	0	0	0	0	0	24	0	0	0	0	3	0	0	0	0	0	0	0
OTU_361	0	0	0	0	0	0	0	0	0	0	0	0	0	0	0	0	0	0	0	0	2	0	0	0	0	0	0	0	0	0	0	0	0	0	0	0	81	0	0	0	0	0	0	0	0	0	0	0	0
OTU_592	0	0	0	0	0	0	0	0	0	0	0	0	0	0	0	0	0	0	0	0	0	22	0	0	0	0	0	0	0	0	0	0	0	0	0	0	0	0	0	0	0	0	0	0	0	0	0	0	0
OTU_658	0	0	0	0	0	0	0	0	0	0	0	0	0	0	0	0	0	0	0	0	0	3	0	0	0	0	0	0	14	0	0	0	0	0	0	0	0	0	0	0	0	0	0	0	0	2	3	5	0
OTU_768	0	0	0	0	0	0	0	0	0	0	0	0	0	0	0	0	0	0	0	0	0	0	3	0	0	0	0	0	0	0	0	0	0	0	0	0	0	0	0	0	0	0	0	0	0	0	0	0	3
OTU_601	0	0	0	0	0	0	0	0	0	0	0	0	0	0	0	0	0	0	0	0	0	0	2	0	0	0	0	0	0	0	10	0	1	0	0	0	20	0	0	0	0	0	0	0	0	0	0	0	0
OTU_1336	0	0	0	0	0	0	0	0	0	0	0	0	0	0	0	0	0	0	0	0	0	0	0	142	0	0	0	0	0	0	0	0	0	0	0	0	0	0	0	0	0	0	0	0	0	0	0	0	0
OTU_756	0	0	0	0	0	0	0	0	0	0	0	0	0	0	0	0	0	0	0	0	0	0	0	9	0	0	0	0	0	0	0	0	0	0	0	0	0	0	0	0	0	0	0	0	0	0	0	0	0
OTU_505	0	0	0	0	0	0	0	0	0	0	0	0	0	0	0	0	0	0	0	0	0	0	0	0	29	0	0	0	0	0	0	0	0	0	0	0	0	0	0	0	0	0	0	0	0	0	0	0	0
OTU_587	0	0	0	0	0	0	0	0	0	0	0	0	0	0	0	0	0	0	0	0	0	0	0	0	25	0	0	0	0	0	0	0	0	0	0	0	0	0	0	0	0	0	0	0	0	0	0	0	0
OTU_788	0	0	0	0	0	0	0	0	0	0	0	0	0	0	0	0	0	0	0	0	0	0	0	0	26	0	0	0	0	0	0	0	0	0	0	0	0	0	0	0	0	0	0	0	0	0	0	0	0
OTU_1642	0	0	0	0	0	0	0	0	0	0	0	0	0	0	0	0	0	0	0	0	0	0	0	0	1	0	0	0	0	0	0	0	0	0	28	0	80	0	0	0	0	0	0	0	0	0	0	0	0
OTU_402	0	0	0	0	0	0	0	0	0	0	0	0	0	0	0	0	0	0	0	0	0	0	0	0	0	0	4	0	26	0	0	0	0	1	0	0	0	0	0	0	0	0	0	0	0	0	0	0	0
OTU_386	0	0	0	0	0	0	0	0	0	0	0	0	0	0	0	0	0	0	0	0	0	0	0	0	0	0	10	0	0	0	0	0	13	0	18	0	0	0	0	0	23	0	0	0	0	0	0	0	0
OTU_906	0	0	0	0	0	0	0	0	0	0	0	0	0	0	0	0	0	0	0	0	0	0	0	0	0	0	0	24	0	0	0	0	0	0	0	0	0	0	0	0	0	0	0	0	0	0	0	0	0
OTU_311	0	0	0	0	0	0	0	0	0	0	0	0	0	0	0	0	0	0	0	0	0	0	0	0	0	0	0	21	0	0	0	0	0	0	0	0	0	0	0	0	0	0	0	0	0	0	0	0	0
OTU_470	0	0	0	0	0	0	0	0	0	0	0	0	0	0	0	0	0	0	0	0	0	0	0	0	0	0	0	7	0	0	0	0	0	0	0	0	0	0	0	0	0	0	0	0	0	0	0	0	0
OTU_604	0	0	0	0	0	0	0	0	0	0	0	0	0	0	0	0	0	0	0	0	0	0	0	0	0	0	0	0	33	0	0	0	0	0	0	0	0	0	0	0	0	0	0	0	0	0	0	0	0
OTU_914	0	0	0	0	0	0	0	0	0	0	0	0	0	0	0	0	0	0	0	0	0	0	0	0	0	0	0	0	16	0	0	0	0	0	0	0	0	0	0	0	0	0	0	0	0	0	0	0	0
OTU_1157	0	0	0	0	0	0	0	0	0	0	0	0	0	0	0	0	0	0	0	0	0	0	0	0	0	0	0	0	27	0	0	0	0	0	0	0	0	0	0	0	0	0	0	0	0	0	0	0	0
OTU_128	0	0	0	0	0	0	0	0	0	0	0	0	0	0	0	0	0	0	0	0	0	0	0	0	0	0	0	0	0	526	0	0	0	0	0	0	0	0	0	0	0	0	0	0	0	0	0	0	0
OTU_130	0	0	0	0	0	0	0	0	0	0	0	0	0	0	0	0	0	0	0	0	0	0	0	0	0	0	0	0	0	533	0	0	0	0	0	0	0	0	0	0	0	0	0	0	0	0	0	0	0
OTU_154	0	0	0	0	0	0	0	0	0	0	0	0	0	0	0	0	0	0	0	0	0	0	0	0	0	0	0	0	0	452	0	0	0	0	0	21	0	0	0	0	0	0	0	0	0	0	0	0	0
OTU_219	0	0	0	0	0	0	0	0	0	0	0	0	0	0	0	0	0	0	0	0	0	0	0	0	0	0	0	0	0	329	0	0	0	0	0	0	0	0	0	0	0	0	0	0	0	0	0	0	0
OTU_229	0	0	0	0	0	0	0	0	0	0	0	0	0	0	0	0	0	0	0	0	0	0	0	0	0	0	0	0	0	161	0	0	0	0	0	0	0	0	0	0	0	0	0	0	0	0	0	0	0
OTU_253	0	0	0	0	0	0	0	0	0	0	0	0	0	0	0	0	0	0	0	0	0	0	0	0	0	0	0	0	0	127	0	0	0	0	0	0	0	0	0	0	0	0	0	0	0	0	0	0	0
OTU_500	0	0	0	0	0	0	0	0	0	0	0	0	0	0	0	0	0	0	0	0	0	0	0	0	0	0	0	0	0	19	0	0	0	0	0	0	0	0	0	0	0	0	0	0	0	0	0	0	0
OTU_741	0	0	0	0	0	0	0	0	0	0	0	0	0	0	0	0	0	0	0	0	0	0	0	0	0	0	0	0	0	0	10	0	0	0	0	0	0	0	0	4	0	9	0	0	0	0	0	0	0
OTU_1112	0	0	0	0	0	0	0	0	0	0	0	0	0	0	0	0	0	0	0	0	0	0	0	0	0	0	0	0	0	0	14	0	0	0	0	0	0	0	0	0	0	0	0	0	0	0	0	0	0
OTU_1601	0	0	0	0	0	0	0	0	0	0	0	0	0	0	0	0	0	0	0	0	0	0	0	0	0	0	0	0	0	0	8	0	0	0	0	0	0	0	0	0	0	0	0	0	0	0	0	0	0
OTU_574	0	0	0	0	0	0	0	0	0	0	0	0	0	0	0	0	0	0	0	0	0	0	0	0	0	0	0	0	0	0	0	7	0	2	0	0	0	0	0	0	0	20	0	0	0	0	0	0	0
OTU_925	0	0	0	0	0	0	0	0	0	0	0	0	0	0	0	0	0	0	0	0	0	0	0	0	0	0	0	0	0	0	0	10	0	4	0	0	0	0	0	0	0	0	0	0	0	0	0	0	0
OTU_1782	0	0	0	0	0	0	0	0	0	0	0	0	0	0	0	0	0	0	0	0	0	0	0	0	0	0	0	0	0	0	0	0	13	0	0	0	0	0	0	0	0	0	0	0	27	0	0	0	0
OTU_1555	0	0	0	0	0	0	0	0	0	0	0	0	0	0	0	0	0	0	0	0	0	0	0	0	0	0	0	0	0	0	0	0	1	0	0	0	268	0	0	0	0	0	0	0	0	0	0	0	0
OTU_180	0	0	0	0	0	0	0	0	0	0	0	0	0	0	0	0	0	0	0	0	0	0	0	0	0	0	0	0	0	0	0	0	0	185	0	0	0	0	0	0	0	0	0	0	0	0	0	0	0
OTU_232	0	0	0	0	0	0	0	0	0	0	0	0	0	0	0	0	0	0	0	0	0	0	0	0	0	0	0	0	0	0	0	0	0	95	0	0	0	0	0	0	0	0	0	0	0	0	0	0	0
OTU_271	0	0	0	0	0	0	0	0	0	0	0	0	0	0	0	0	0	0	0	0	0	0	0	0	0	0	0	0	0	0	0	0	0	65	0	0	0	4	0	0	0	1	0	0	0	0	0	0	0
OTU_356	0	0	0	0	0	0	0	0	0	0	0	0	0	0	0	0	0	0	0	0	0	0	0	0	0	0	0	0	0	0	0	0	0	35	0	0	0	0	0	0	0	0	0	0	0	0	0	0	0
OTU_421	0	0	0	0	0	0	0	0	0	0	0	0	0	0	0	0	0	0	0	0	0	0	0	0	0	0	0	0	0	0	0	0	0	27	0	0	0	0	0	0	0	0	0	0	0	0	0	0	0
OTU_432	0	0	0	0	0	0	0	0	0	0	0	0	0	0	0	0	0	0	0	0	0	0	0	0	0	0	0	0	0	0	0	0	0	39	0	0	0	0	0	0	0	0	0	0	0	0	0	0	0
OTU_593	0	0	0	0	0	0	0	0	0	0	0	0	0	0	0	0	0	0	0	0	0	0	0	0	0	0	0	0	0	0	0	0	0	29	0	0	0	0	0	0	0	0	0	0	0	0	0	0	0
OTU_836	0	0	0	0	0	0	0	0	0	0	0	0	0	0	0	0	0	0	0	0	0	0	0	0	0	0	0	0	0	0	0	0	0	0	10	0	0	0	0	0	0	0	1	0	0	0	0	0	0
OTU_807	0	0	0	0	0	0	0	0	0	0	0	0	0	0	0	0	0	0	0	0	0	0	0	0	0	0	0	0	0	0	0	0	0	0	12	0	0	0	0	0	0	0	0	0	0	0	0	0	0
OTU_1115	0	0	0	0	0	0	0	0	0	0	0	0	0	0	0	0	0	0	0	0	0	0	0	0	0	0	0	0	0	0	0	0	0	0	13	0	0	0	0	0	0	0	0	0	0	0	0	0	0
OTU_585	0	0	0	0	0	0	0	0	0	0	0	0	0	0	0	0	0	0	0	0	0	0	0	0	0	0	0	0	0	0	0	0	0	0	0	24	0	0	0	0	0	0	0	0	0	0	0	0	0
OTU_595	0	0	0	0	0	0	0	0	0	0	0	0	0	0	0	0	0	0	0	0	0	0	0	0	0	0	0	0	0	0	0	0	0	0	0	25	0	0	0	0	0	0	0	0	0	0	0	0	0
OTU_681	0	0	0	0	0	0	0	0	0	0	0	0	0	0	0	0	0	0	0	0	0	0	0	0	0	0	0	0	0	0	0	0	0	0	0	20	0	0	0	0	0	0	0	0	0	0	0	0	0
OTU_787	0	0	0	0	0	0	0	0	0	0	0	0	0	0	0	0	0	0	0	0	0	0	0	0	0	0	0	0	0	0	0	0	0	0	0	17	0	0	0	0	0	0	0	0	0	0	0	0	0
OTU_926	0	0	0	0	0	0	0	0	0	0	0	0	0	0	0	0	0	0	0	0	0	0	0	0	0	0	0	0	0	0	0	0	0	0	0	18	0	0	0	0	0	0	0	0	0	0	0	0	0
OTU_1206	0	0	0	0	0	0	0	0	0	0	0	0	0	0	0	0	0	0	0	0	0	0	0	0	0	0	0	0	0	0	0	0	0	0	0	15	0	0	0	0	0	0	0	0	0	0	0	0	0
OTU_1539	0	0	0	0	0	0	0	0	0	0	0	0	0	0	0	0	0	0	0	0	0	0	0	0	0	0	0	0	0	0	0	0	0	0	0	8	0	0	0	0	0	0	0	0	0	0	0	0	0
OTU_235	0	0	0	0	0	0	0	0	0	0	0	0	0	0	0	0	0	0	0	0	0	0	0	0	0	0	0	0	0	0	0	0	0	0	0	0	166	0	0	0	0	0	0	0	0	0	0	0	0
OTU_207	0	0	0	0	0	0	0	0	0	0	0	0	0	0	0	0	0	0	0	0	0	0	0	0	0	0	0	0	0	0	0	0	0	0	0	0	237	0	0	0	0	0	0	0	0	0	0	0	0
OTU_350	0	0	0	0	0	0	0	0	0	0	0	0	0	0	0	0	0	0	0	0	0	0	0	0	0	0	0	0	0	0	0	0	0	0	0	0	103	0	0	0	0	0	0	0	0	0	0	0	0
OTU_392	0	0	0	0	0	0	0	0	0	0	0	0	0	0	0	0	0	0	0	0	0	0	0	0	0	0	0	0	0	0	0	0	0	0	0	0	74	0	0	0	0	0	0	0	0	0	0	0	0
OTU_384	0	0	0	0	0	0	0	0	0	0	0	0	0	0	0	0	0	0	0	0	0	0	0	0	0	0	0	0	0	0	0	0	0	0	0	0	67	0	0	0	0	0	0	0	0	0	0	0	0
OTU_391	0	0	0	0	0	0	0	0	0	0	0	0	0	0	0	0	0	0	0	0	0	0	0	0	0	0	0	0	0	0	0	0	0	0	0	0	70	0	0	0	0	0	0	0	0	0	0	0	0
OTU_461	0	0	0	0	0	0	0	0	0	0	0	0	0	0	0	0	0	0	0	0	0	0	0	0	0	0	0	0	0	0	0	0	0	0	0	0	65	0	0	0	0	0	0	0	0	0	0	0	0
OTU_296	0	0	0	0	0	0	0	0	0	0	0	0	0	0	0	0	0	0	0	0	0	0	0	0	0	0	0	0	0	0	0	0	0	0	0	0	0	14	0	0	0	0	4	0	0	0	0	0	0
OTU_1457	0	0	0	0	0	0	0	0	0	0	0	0	0	0	0	0	0	0	0	0	0	0	0	0	0	0	0	0	0	0	0	0	0	0	0	0	0	23	0	0	0	0	1471	0	0	1	0	0	0
OTU_214	0	0	0	0	0	0	0	0	0	0	0	0	0	0	0	0	0	0	0	0	0	0	0	0	0	0	0	0	0	0	0	0	0	0	0	0	0	0	212	0	0	0	0	0	0	0	0	0	0
OTU_989	0	0	0	0	0	0	0	0	0	0	0	0	0	0	0	0	0	0	0	0	0	0	0	0	0	0	0	0	0	0	0	0	0	0	0	0	0	0	2	0	0	0	0	0	0	0	0	0	0
OTU_2331	0	0	0	0	0	0	0	0	0	0	0	0	0	0	0	0	0	0	0	0	0	0	0	0	0	0	0	0	0	0	0	0	0	0	0	0	0	0	0	0	0	10	0	0	0	0	0	0	0
OTU_366	0	0	0	0	0	0	0	0	0	0	0	0	0	0	0	0	0	0	0	0	0	0	0	0	0	0	0	0	0	0	0	0	0	0	0	0	0	0	0	0	0	0	35	0	0	0	0	0	0
OTU_570	0	0	0	0	0	0	0	0	0	0	0	0	0	0	0	0	0	0	0	0	0	0	0	0	0	0	0	0	0	0	0	0	0	0	0	0	0	0	0	0	0	0	0	0	0	0	34	0	0
OTU_812	0	0	0	0	0	0	0	0	0	0	0	0	0	0	0	0	0	0	0	0	0	0	0	0	0	0	0	0	0	0	0	0	0	0	0	0	0	0	0	0	0	0	0	0	0	0	0	0	0
OTU_855	0	0	0	0	0	0	0	0	0	0	0	0	0	0	0	0	0	0	0	0	0	0	0	0	0	0	0	0	0	0	0	0	0	0	0	0	0	0	0	0	0	0	0	0	0	0	0	0	0
OTU_951	0	0	0	0	0	0	0	0	0	0	0	0	0	0	0	0	0	0	0	0	0	0	0	0	0	0	0	0	0	0	0	0	0	0	0	0	0	0	0	0	0	0	0	0	0	0	0	0	0
OTU_390	0	0	0	0	0	0	0	0	0	0	0	0	0	0	0	0	0	0	0	0	0	0	0	0	0	0	0	0	0	0	0	0	0	0	0	0	0	0	0	0	0	0	0	0	0	0	0	0	0
OTU_394	0	0	0	0	0	0	0	0	0	0	0	0	0	0	0	0	0	0	0	0	0	0	0	0	0	0	0	0	0	0	0	0	0	0	0	0	0	0	0	0	0	0	0	0	0	0	0	0	0
OTU_849	0	0	0	0	0	0	0	0	0	0	0	0	0	0	0	0	0	0	0	0	0	0	0	0	0	0	0	0	0	0	0	0	0	0	0	0	0	0	0	0	0	0	0	0	0	0	0	0	0
OTU_987	0	0	0	0	0	0	0	0	0	0	0	0	0	0	0	0	0	0	0	0	0	0	0	0	0	0	0	0	0	0	0	0	0	0	0	0	0	0	0	0	0	0	0	0	0	0	0	0	0
OTU_1532	0	0	0	0	0	0	0	0	0	0	0	0	0	0	0	0	0	0	0	0	0	0	0	0	0	0	0	0	0	0	0	0	0	0	0	0	0	0	0	0	0	0	0	0	0	0	0	0	0
OTU_382	0	0	0	0	0	0	0	0	0	0	0	0	0	0	0	0	0	0	0	0	0	0	0	0	0	0	0	0	0	0	0	0	0	0	0	0	0	0	0	0	0	0	0	0	0	0	0	0	0
OTU_448	0	0	0	0	0	0	0	0	0	0	0	0	0	0	0	0	0	0	0	0	0	0	0	0	0	0	0	0	0	0	0	0	0	0	0	0	0	0	0	0	0	0	0	0	0	0	0	0	0
[truncated: 8 more columns]
